# Supplementary material for: Whole-mol­ecule disorder of the Schiff base compound 4-chloro-N-(4-nitro­benzyl­idene)aniline: crystal structure and Hirshfeld surface analysis
Source: Acta Crystallogr E Crystallogr Commun. 2020 Feb 18;76(Pt 3):417–22. doi: 10.1107/S2056989020002212 (PMC7057374; doi:10.1107/S2056989020002212)
Supplement: Supplementary file 1 [file e-76-00417-sup1.cif]

##############################################################################
#                                                                            #
# This CIF contains the data in a paper accepted for publication in          #
# Acta Crystallographica Section E. It conforms to the requirements of       #
# Notes for Authors for Acta Crystallographica Section E, and has been       #
# peer reviewed under the auspices of the IUCr Commission on Journals.       #
#                                                                            #
# Full details of the Crystallographic Information File format               #
# are given in the paper "The Crystallographic Information File (CIF):       #
# a New Standard Archive File for Crystallography" by S. R. Hall, F. H.      #
# Allen and I. D. Brown [Acta Cryst. (1991), A47, 655-685].                  #
#                                                                            #
# The current version of the core CIF dictionary is obtainable from          #
# ftp://ftp.iucr.org/pub/cif_core.dic.                                       #
#                                                                            #
# Software is freely available for graphical display of the structure(s)     #
# in this CIF. For information consult the CIF software page                 #
# http://www.iucr.org/resources/cif/software.                                #
#                                                                            #
# This file may be used for bona fide research purposes within the           #
# scientific community so long as proper attribution is given to the journal # 
# article from which it was obtained.                                        #
#                                                                            #
##############################################################################
data_I
_audit_creation_method     'SHELXL-2018/3'
_chemical_name_systematic
;
4-Chloro-<i>N</i>-(4-nitrobenzylidene)aniline
;
_chemical_name_common     ?
_chemical_formula_moiety     'C13 H9 Cl N2 O2'
_chemical_formula_sum     'C13 H9 Cl N2 O2'
_chemical_formula_weight     260.67
_chemical_melting_point     ?
_space_group_crystal_system     monoclinic
_space_group_name_H-M_alt     'P 21/c'
_space_group_name_Hall     '-P 2ybc'
loop_
    _space_group_symop_operation_xyz
    'x, y, z'
    '-x, y+1/2, -z+1/2'
    '-x, -y, -z'
    'x, -y-1/2, z-1/2'
_cell_length_a     3.8195(5)
_cell_length_b     22.826(4)
_cell_length_c     13.6381(19)
_cell_angle_alpha     90
_cell_angle_beta     92.829(11)
_cell_angle_gamma     90
_cell_volume     1187.6(3)
_cell_formula_units_Z     4
_cell_measurement_reflns_used     3565
_cell_measurement_theta_min     1.74
_cell_measurement_theta_max     25.98
_cell_measurement_temperature     173(2)
_exptl_crystal_description     rod
_exptl_crystal_colour     yellow
_exptl_crystal_size_max     0.340
_exptl_crystal_size_mid     0.170
_exptl_crystal_size_min     0.090
_exptl_crystal_density_diffrn     1.458
_exptl_crystal_density_meas     ?
_exptl_crystal_density_method     ?
_exptl_crystal_F_000     536
_exptl_absorpt_coefficient_mu     0.316
_exptl_absorpt_correction_type     multi-scan
_exptl_absorpt_process_details
;
(MULABS; Spek, 2020)
;
_exptl_absorpt_correction_T_min     0.9225
_exptl_absorpt_correction_T_max     1.0000
_diffrn_ambient_temperature     173(2)
_diffrn_radiation_type     MoK\a
_diffrn_radiation_wavelength     0.71073
_diffrn_radiation_source     'fine-focus sealed tube'
_diffrn_radiation_monochromator     graphite
_diffrn_measurement_device_type     'STOE IPDS-2'
_diffrn_measurement_method     'phi & omega scans'
_diffrn_detector_area_resol_mean     ?
_diffrn_reflns_number     9572
_diffrn_reflns_av_R_equivalents     0.0459
_diffrn_reflns_av_unetI/netI     0.0490
_diffrn_reflns_theta_min     1.741
_diffrn_reflns_theta_max     25.681
_diffrn_reflns_theta_full     25.242
_diffrn_measured_fraction_theta_max     0.994
_diffrn_measured_fraction_theta_full     1.000
_diffrn_reflns_limit_h_min     -4
_diffrn_reflns_limit_h_max     4
_diffrn_reflns_limit_k_min     -27
_diffrn_reflns_limit_k_max     27
_diffrn_reflns_limit_l_min     -16
_diffrn_reflns_limit_l_max     16
_refine_special_details     ?
_reflns_number_total     2256
_reflns_number_gt     1498
_reflns_threshold_expression     'I > 2\s(I)'
_refine_ls_structure_factor_coef     Fsqd
_refine_ls_matrix_type     full
_refine_ls_R_factor_all     0.0831
_refine_ls_R_factor_gt     0.0494
_refine_ls_wR_factor_gt     0.1102
_refine_ls_wR_factor_ref     0.1208
_refine_ls_goodness_of_fit_ref     0.978
_refine_ls_restrained_S_all     0.978
_refine_ls_number_reflns     2256
_refine_ls_number_parameters     206
_refine_ls_number_restraints     0
_refine_ls_hydrogen_treatment     constr
_refine_ls_weighting_scheme     calc
_refine_ls_weighting_details
                      'w=1/[\s^2^(Fo^2^)+(0.0668P)^2^] where P=(Fo^2^+2Fc^2^)/3'
_atom_sites_solution_hydrogens     geom
_atom_sites_solution_primary     direct
_atom_sites_solution_secondary     difmap
_refine_ls_shift/su_max     0.000
_refine_ls_shift/su_mean     0.000
_refine_diff_density_max     0.302
_refine_diff_density_min     -0.191
_refine_ls_extinction_method
;
(SHELXL2018; Sheldrick, 2015)
;
_refine_ls_extinction_coef     0.036(4)
_refine_ls_extinction_expression
                                  'Fc^*^=kFc[1+0.001xFc^2^\l^3^/sin(2\q)]^-1/4^'
loop_
    _atom_type_symbol
    _atom_type_description
    _atom_type_scat_dispersion_real
    _atom_type_scat_dispersion_imag
    _atom_type_scat_source
    'C' 'C' 0.0033 0.0016
                         'International Tables Vol C Tables 4.2.6.8 and 6.1.1.4'
    'H' 'H' 0.0000 0.0000
                         'International Tables Vol C Tables 4.2.6.8 and 6.1.1.4'
    'Cl' 'Cl' 0.1484 0.1585
                         'International Tables Vol C Tables 4.2.6.8 and 6.1.1.4'
    'N' 'N' 0.0061 0.0033
                         'International Tables Vol C Tables 4.2.6.8 and 6.1.1.4'
    'O' 'O' 0.0106 0.0060
                         'International Tables Vol C Tables 4.2.6.8 and 6.1.1.4'
_computing_data_collection
;
X-Area (Stoe & Cie, 2006)
;
_computing_cell_refinement
;
X-Area (Stoe & Cie, 2006)
;
_computing_data_reduction
;
X-RED32 (Stoe & Cie, 2006)
;
_computing_structure_solution
;
SHELXS97 (Sheldrick, 2008)
;
_computing_structure_refinement
;
SHELXL2018 (Sheldrick, 2015)
;
_computing_molecular_graphics
;
PLATON (Spek, 2020) and Mercury (Macrae <i>et al.</i>,  2020)
;
_computing_publication_material
;
SHELXL2018 (Sheldrick, 2015), PLATON (Spek, 2020)
and publCIF (Westrip, 2010)
;
loop_
    _atom_site_type_symbol
    _atom_site_label
    _atom_site_fract_x
    _atom_site_fract_y
    _atom_site_fract_z
    _atom_site_U_iso_or_equiv
    _atom_site_adp_type
    _atom_site_calc_flag
    _atom_site_occupancy
    _atom_site_disorder_assembly
    _atom_site_disorder_group
    Cl Cl1 1.0727(7) 0.60002(12) 0.0780(3) 0.0575(7) Uani d 0.649 A 1
    O O1 0.0813(9) 0.23891(13) 0.7308(2) 0.0628(8) Uani d 0.649 A 1
    O O2 0.212(2) 0.1651(2) 0.6402(7) 0.069(2) Uani d 0.649 A 1
    N N1 0.7162(7) 0.42998(14) 0.3862(3) 0.0326(7) Uani d 0.649 A 1
    N N2 0.1963(14) 0.2188(2) 0.6565(4) 0.0444(13) Uani d 0.649 A 1
    C C1 0.9720(11) 0.54801(15) 0.16579(17) 0.0369(11) Uani d 0.649 A 1
    C C2 1.0661(9) 0.55941(11) 0.26368(19) 0.0379(10) Uani d 0.649 A 1
    H H2 1.184626 0.594746 0.281349 0.045 Uiso calc 0.649 A 1
    C C3 0.9869(8) 0.51912(12) 0.33572(13) 0.0334(8) Uani d 0.649 A 1
    H H3 1.051256 0.526918 0.402629 0.040 Uiso calc 0.649 A 1
    C C4 0.8136(8) 0.46743(11) 0.30987(16) 0.0297(8) Uani d 0.649 A 1
    C C5 0.7194(11) 0.45602(14) 0.21198(19) 0.0353(10) Uani d 0.649 A 1
    H H5 0.600963 0.420689 0.194313 0.042 Uiso calc 0.649 A 1
    C C6 0.7987(12) 0.49631(18) 0.13994(13) 0.0391(11) Uani d 0.649 A 1
    H H6 0.734329 0.488517 0.073031 0.047 Uiso calc 0.649 A 1
    C C7 0.7008(13) 0.3742(2) 0.3713(5) 0.0335(11) Uani d 0.649 A 1
    H H7 0.774112 0.358824 0.310888 0.040 Uiso calc 0.649 A 1
    C C8 0.5727(10) 0.33367(11) 0.44542(19) 0.0305(10) Uani d 0.649 A 1
    C C9 0.4512(9) 0.35627(9) 0.5321(2) 0.0346(9) Uani d 0.649 A 1
    H H9 0.451447 0.397391 0.542816 0.042 Uiso calc 0.649 A 1
    C C10 0.3292(9) 0.31870(11) 0.60298(18) 0.0337(9) Uani d 0.649 A 1
    H H10 0.246154 0.334147 0.662194 0.040 Uiso calc 0.649 A 1
    C C11 0.3289(11) 0.25854(11) 0.5872(2) 0.0278(9) Uani d 0.649 A 1
    C C12 0.4504(13) 0.23594(9) 0.5006(3) 0.0331(10) Uani d 0.649 A 1
    H H12 0.450148 0.194817 0.489855 0.040 Uiso calc 0.649 A 1
    C C13 0.5724(12) 0.27351(12) 0.4297(2) 0.0333(10) Uani d 0.649 A 1
    H H13 0.655443 0.258061 0.370476 0.040 Uiso calc 0.649 A 1
    Cl Cl2 0.1792(12) 0.1871(2) 0.6481(4) 0.0553(12) Uani d 0.351 B 2
    O O21 1.1934(18) 0.6433(2) 0.1833(4) 0.0704(17) Uani d 0.351 B 2
    O O22 1.091(5) 0.5975(7) 0.0487(13) 0.099(8) Uani d 0.351 B 2
    N N21 0.6719(15) 0.3947(3) 0.4304(6) 0.0429(14) Uani d 0.351 B 2
    N N22 1.095(2) 0.6024(4) 0.1364(8) 0.053(2) Uani d 0.351 B 2
    C C21 0.331(3) 0.2457(2) 0.5774(7) 0.0369(11) Uani d 0.351 B 2
    C C22 0.476(3) 0.2384(3) 0.4867(7) 0.0379(10) Uani d 0.351 B 2
    H H22 0.496956 0.200313 0.459614 0.045 Uiso calc 0.351 B 2
    C C23 0.590(3) 0.2869(4) 0.4356(5) 0.0334(8) Uani d 0.351 B 2
    H H23 0.689079 0.281974 0.373553 0.040 Uiso calc 0.351 B 2
    C C24 0.559(2) 0.3427(3) 0.4752(5) 0.0297(8) Uani d 0.351 B 2
    C C25 0.414(2) 0.3500(2) 0.5659(5) 0.0353(10) Uani d 0.351 B 2
    H H25 0.393402 0.388076 0.592940 0.042 Uiso calc 0.351 B 2
    C C26 0.300(2) 0.3015(3) 0.6170(4) 0.0391(11) Uani d 0.351 B 2
    H H26 0.201277 0.306416 0.679004 0.047 Uiso calc 0.351 B 2
    C C27 0.652(2) 0.3978(5) 0.3399(7) 0.039(2) Uani d 0.351 B 2
    H H27 0.556380 0.365770 0.303238 0.047 Uiso calc 0.351 B 2
    C C28 0.7743(17) 0.4503(2) 0.2864(5) 0.0305(10) Uani d 0.351 B 2
    C C29 0.9255(16) 0.4963(3) 0.3401(3) 0.0346(9) Uani d 0.351 B 2
    H H29 0.953565 0.493632 0.409583 0.042 Uiso calc 0.351 B 2
    C C30 1.0355(18) 0.5463(2) 0.2922(5) 0.0337(9) Uani d 0.351 B 2
    H H30 1.138834 0.577751 0.328889 0.040 Uiso calc 0.351 B 2
    C C31 0.994(2) 0.5502(3) 0.1906(5) 0.0278(9) Uani d 0.351 B 2
    C C32 0.843(2) 0.5042(4) 0.1369(3) 0.0331(10) Uani d 0.351 B 2
    H H32 0.815122 0.506868 0.067426 0.040 Uiso calc 0.351 B 2
    C C33 0.733(2) 0.4542(3) 0.1848(5) 0.0333(10) Uani d 0.351 B 2
    H H33 0.629851 0.422748 0.148118 0.040 Uiso calc 0.351 B 2
loop_
    _atom_site_aniso_label
    _atom_site_aniso_U_11
    _atom_site_aniso_U_22
    _atom_site_aniso_U_33
    _atom_site_aniso_U_12
    _atom_site_aniso_U_13
    _atom_site_aniso_U_23
    Cl1 0.0600(10) 0.0436(10) 0.070(2) 0.0011(8) 0.0144(12) 0.0180(13)
    O1 0.080(2) 0.070(2) 0.0402(16) -0.0056(16) 0.0215(16) 0.0067(15)
    O2 0.086(4) 0.044(4) 0.078(3) 0.004(3) 0.019(3) 0.017(3)
    N1 0.0346(17) 0.0294(16) 0.0340(17) -0.0007(13) 0.0049(13) 0.0029(17)
    N2 0.039(2) 0.048(3) 0.046(2) 0.005(3) -0.0023(16) 0.014(3)
    C1 0.038(2) 0.0319(18) 0.040(2) 0.0038(16) 0.000(2) -0.0006(18)
    C2 0.039(2) 0.0315(18) 0.044(3) 0.0009(15) 0.0093(17) 0.0016(15)
    C3 0.0362(19) 0.0280(18) 0.0363(19) -0.0026(14) 0.0043(15) 0.0024(14)
    C4 0.0270(17) 0.0295(18) 0.0327(19) 0.0002(14) 0.0011(15) -0.0044(17)
    C5 0.0339(19) 0.0328(19) 0.039(3) -0.0006(14) 0.0036(18) 0.0001(18)
    C6 0.036(2) 0.039(2) 0.043(2) -0.0028(17) 0.0006(16) 0.0048(17)
    C7 0.029(2) 0.037(3) 0.034(3) 0.005(2) 0.0000(19) -0.001(2)
    C8 0.0267(16) 0.035(2) 0.0289(19) -0.0004(14) -0.0039(16) -0.0050(16)
    C9 0.0364(19) 0.0323(17) 0.035(2) -0.0008(14) 0.0005(17) 0.0035(15)
    C10 0.0367(19) 0.0319(19) 0.0320(18) 0.0049(16) -0.0027(15) -0.0071(16)
    C11 0.0271(19) 0.029(2) 0.0267(17) 0.0014(15) -0.0009(14) 0.0031(16)
    C12 0.032(2) 0.0383(19) 0.030(2) 0.0029(15) 0.0022(16) 0.0033(15)
    C13 0.0344(19) 0.033(2) 0.0329(18) 0.0014(17) 0.0026(15) 0.0015(15)
    Cl2 0.0509(15) 0.057(4) 0.058(2) 0.007(3) 0.0044(13) 0.023(3)
    O21 0.101(5) 0.041(3) 0.069(4) -0.019(3) 0.007(3) -0.008(3)
    O22 0.153(13) 0.064(7) 0.079(12) -0.017(6) -0.015(8) -0.009(6)
    N21 0.036(3) 0.040(4) 0.053(4) 0.002(3) 0.001(3) -0.004(4)
    N22 0.045(4) 0.052(5) 0.063(6) -0.014(3) 0.010(5) -0.018(5)
    C21 0.038(2) 0.0319(18) 0.040(2) 0.0038(16) 0.000(2) -0.0006(18)
    C22 0.039(2) 0.0315(18) 0.044(3) 0.0009(15) 0.0093(17) 0.0016(15)
    C23 0.0362(19) 0.0280(18) 0.0363(19) -0.0026(14) 0.0043(15) 0.0024(14)
    C24 0.0270(17) 0.0295(18) 0.0327(19) 0.0002(14) 0.0011(15) -0.0044(17)
    C25 0.0339(19) 0.0328(19) 0.039(3) -0.0006(14) 0.0036(18) 0.0001(18)
    C26 0.036(2) 0.039(2) 0.043(2) -0.0028(17) 0.0006(16) 0.0048(17)
    C27 0.029(4) 0.041(6) 0.048(6) 0.003(4) 0.001(4) -0.010(5)
    C28 0.0267(16) 0.035(2) 0.0289(19) -0.0004(14) -0.0039(16) -0.0050(16)
    C29 0.0364(19) 0.0323(17) 0.035(2) -0.0008(14) 0.0005(17) 0.0035(15)
    C30 0.0367(19) 0.0319(19) 0.0320(18) 0.0049(16) -0.0027(15) -0.0071(16)
    C31 0.0271(19) 0.029(2) 0.0267(17) 0.0014(15) -0.0009(14) 0.0031(16)
    C32 0.032(2) 0.0383(19) 0.030(2) 0.0029(15) 0.0022(16) 0.0033(15)
    C33 0.0344(19) 0.033(2) 0.0329(18) 0.0014(17) 0.0026(15) 0.0015(15)
_geom_special_details
;
 All esds (except the esd in the dihedral angle between two l.s. planes)
 are estimated using the full covariance matrix.  The cell esds are taken
 into account individually in the estimation of esds in distances, angles
 and torsion angles; correlations between esds in cell parameters are only
 used when they are defined by crystal symmetry.  An approximate (isotropic)
 treatment of cell esds is used for estimating esds involving l.s. planes.
;
loop_
    _geom_bond_atom_site_label_1
    _geom_bond_atom_site_label_2
    _geom_bond_site_symmetry_2
    _geom_bond_distance
    _geom_bond_publ_flag
    Cl1 C1 . 1.743(4) ?
    O1 N2 . 1.214(6) ?
    O2 N2 . 1.248(7) ?
    N1 C7 . 1.291(6) ?
    N1 C4 . 1.411(4) ?
    N2 C11 . 1.420(6) ?
    C1 C2 . 1.3900 ?
    C1 C6 . 1.3900 ?
    C2 C3 . 1.3900 ?
    C2 H2 . 0.9500 ?
    C3 C4 . 1.3900 ?
    C3 H3 . 0.9500 ?
    C4 C5 . 1.3900 ?
    C5 C6 . 1.3900 ?
    C5 H5 . 0.9500 ?
    C6 H6 . 0.9500 ?
    C7 C8 . 1.471(6) ?
    C7 H7 . 0.9500 ?
    C8 C9 . 1.3900 ?
    C8 C13 . 1.3900 ?
    C9 C10 . 1.3900 ?
    C9 H9 . 0.9500 ?
    C10 C11 . 1.3900 ?
    C10 H10 . 0.9500 ?
    C11 C12 . 1.3900 ?
    C12 C13 . 1.3900 ?
    C12 H12 . 0.9500 ?
    C13 H13 . 0.9500 ?
    Cl2 C21 . 1.763(7) ?
    O21 N22 . 1.182(9) ?
    O22 N22 . 1.20(2) ?
    N21 C27 . 1.234(12) ?
    N21 C24 . 1.412(9) ?
    N22 C31 . 1.462(11) ?
    C21 C22 . 1.3900 ?
    C21 C26 . 1.3900 ?
    C22 C23 . 1.3900 ?
    C22 H22 . 0.9500 ?
    C23 C24 . 1.3900 ?
    C23 H23 . 0.9500 ?
    C24 C25 . 1.3900 ?
    C25 C26 . 1.3900 ?
    C25 H25 . 0.9500 ?
    C26 H26 . 0.9500 ?
    C27 C28 . 1.488(11) ?
    C27 H27 . 0.9500 ?
    C28 C29 . 1.3900 ?
    C28 C33 . 1.3900 ?
    C29 C30 . 1.3900 ?
    C29 H29 . 0.9500 ?
    C30 C31 . 1.3900 ?
    C30 H30 . 0.9500 ?
    C31 C32 . 1.3900 ?
    C32 C33 . 1.3900 ?
    C32 H32 . 0.9500 ?
    C33 H33 . 0.9500 ?
loop_
    _geom_angle_atom_site_label_1
    _geom_angle_atom_site_label_2
    _geom_angle_atom_site_label_3
    _geom_angle_site_symmetry_1
    _geom_angle_site_symmetry_3
    _geom_angle
    _geom_angle_publ_flag
    C7 N1 C4 . . 119.5(4) ?
    O1 N2 O2 . . 122.8(8) ?
    O1 N2 C11 . . 117.9(4) ?
    O2 N2 C11 . . 119.2(8) ?
    C2 C1 C6 . . 120.0 ?
    C2 C1 Cl1 . . 118.5(2) ?
    C6 C1 Cl1 . . 121.5(2) ?
    C3 C2 C1 . . 120.0 ?
    C3 C2 H2 . . 120.0 ?
    C1 C2 H2 . . 120.0 ?
    C2 C3 C4 . . 120.0 ?
    C2 C3 H3 . . 120.0 ?
    C4 C3 H3 . . 120.0 ?
    C5 C4 C3 . . 120.0 ?
    C5 C4 N1 . . 122.0(2) ?
    C3 C4 N1 . . 117.8(2) ?
    C4 C5 C6 . . 120.0 ?
    C4 C5 H5 . . 120.0 ?
    C6 C5 H5 . . 120.0 ?
    C5 C6 C1 . . 120.0 ?
    C5 C6 H6 . . 120.0 ?
    C1 C6 H6 . . 120.0 ?
    N1 C7 C8 . . 121.7(5) ?
    N1 C7 H7 . . 119.1 ?
    C8 C7 H7 . . 119.1 ?
    C9 C8 C13 . . 120.0 ?
    C9 C8 C7 . . 119.2(3) ?
    C13 C8 C7 . . 120.8(3) ?
    C8 C9 C10 . . 120.0 ?
    C8 C9 H9 . . 120.0 ?
    C10 C9 H9 . . 120.0 ?
    C11 C10 C9 . . 120.0 ?
    C11 C10 H10 . . 120.0 ?
    C9 C10 H10 . . 120.0 ?
    C10 C11 C12 . . 120.0 ?
    C10 C11 N2 . . 121.8(3) ?
    C12 C11 N2 . . 118.2(3) ?
    C13 C12 C11 . . 120.0 ?
    C13 C12 H12 . . 120.0 ?
    C11 C12 H12 . . 120.0 ?
    C12 C13 C8 . . 120.0 ?
    C12 C13 H13 . . 120.0 ?
    C8 C13 H13 . . 120.0 ?
    C27 N21 C24 . . 118.5(9) ?
    O21 N22 O22 . . 126.8(14) ?
    O21 N22 C31 . . 117.0(9) ?
    O22 N22 C31 . . 115.9(12) ?
    C22 C21 C26 . . 120.0 ?
    C22 C21 Cl2 . . 123.6(5) ?
    C26 C21 Cl2 . . 116.4(5) ?
    C23 C22 C21 . . 120.0 ?
    C23 C22 H22 . . 120.0 ?
    C21 C22 H22 . . 120.0 ?
    C22 C23 C24 . . 120.0 ?
    C22 C23 H23 . . 120.0 ?
    C24 C23 H23 . . 120.0 ?
    C25 C24 C23 . . 120.0 ?
    C25 C24 N21 . . 115.4(6) ?
    C23 C24 N21 . . 124.6(6) ?
    C24 C25 C26 . . 120.0 ?
    C24 C25 H25 . . 120.0 ?
    C26 C25 H25 . . 120.0 ?
    C25 C26 C21 . . 120.0 ?
    C25 C26 H26 . . 120.0 ?
    C21 C26 H26 . . 120.0 ?
    N21 C27 C28 . . 122.1(10) ?
    N21 C27 H27 . . 118.9 ?
    C28 C27 H27 . . 118.9 ?
    C29 C28 C33 . . 120.0 ?
    C29 C28 C27 . . 118.8(6) ?
    C33 C28 C27 . . 121.2(6) ?
    C28 C29 C30 . . 120.0 ?
    C28 C29 H29 . . 120.0 ?
    C30 C29 H29 . . 120.0 ?
    C31 C30 C29 . . 120.0 ?
    C31 C30 H30 . . 120.0 ?
    C29 C30 H30 . . 120.0 ?
    C30 C31 C32 . . 120.0 ?
    C30 C31 N22 . . 122.4(7) ?
    C32 C31 N22 . . 117.5(7) ?
    C33 C32 C31 . . 120.0 ?
    C33 C32 H32 . . 120.0 ?
    C31 C32 H32 . . 120.0 ?
    C32 C33 C28 . . 120.0 ?
    C32 C33 H33 . . 120.0 ?
    C28 C33 H33 . . 120.0 ?
loop_
    _geom_torsion_atom_site_label_1
    _geom_torsion_atom_site_label_2
    _geom_torsion_atom_site_label_3
    _geom_torsion_atom_site_label_4
    _geom_torsion_site_symmetry_1
    _geom_torsion_site_symmetry_2
    _geom_torsion_site_symmetry_3
    _geom_torsion_site_symmetry_4
    _geom_torsion
    _geom_torsion_publ_flag
    C6 C1 C2 C3 . . . . 0.0 ?
    Cl1 C1 C2 C3 . . . . 179.4(3) ?
    C1 C2 C3 C4 . . . . 0.0 ?
    C2 C3 C4 C5 . . . . 0.0 ?
    C2 C3 C4 N1 . . . . -175.4(3) ?
    C7 N1 C4 C5 . . . . 34.9(4) ?
    C7 N1 C4 C3 . . . . -149.8(4) ?
    C3 C4 C5 C6 . . . . 0.0 ?
    N1 C4 C5 C6 . . . . 175.2(3) ?
    C4 C5 C6 C1 . . . . 0.0 ?
    C2 C1 C6 C5 . . . . 0.0 ?
    Cl1 C1 C6 C5 . . . . -179.4(3) ?
    C4 N1 C7 C8 . . . . -174.8(3) ?
    N1 C7 C8 C9 . . . . 2.8(6) ?
    N1 C7 C8 C13 . . . . -177.2(4) ?
    C13 C8 C9 C10 . . . . 0.0 ?
    C7 C8 C9 C10 . . . . -180.0(4) ?
    C8 C9 C10 C11 . . . . 0.0 ?
    C9 C10 C11 C12 . . . . 0.0 ?
    C9 C10 C11 N2 . . . . -178.0(4) ?
    O1 N2 C11 C10 . . . . 0.1(6) ?
    O2 N2 C11 C10 . . . . -177.9(7) ?
    O1 N2 C11 C12 . . . . -178.0(4) ?
    O2 N2 C11 C12 . . . . 4.1(9) ?
    C10 C11 C12 C13 . . . . 0.0 ?
    N2 C11 C12 C13 . . . . 178.1(4) ?
    C11 C12 C13 C8 . . . . 0.0 ?
    C9 C8 C13 C12 . . . . 0.0 ?
    C7 C8 C13 C12 . . . . 180.0(4) ?
    C26 C21 C22 C23 . . . . 0.0 ?
    Cl2 C21 C22 C23 . . . . -179.9(8) ?
    C21 C22 C23 C24 . . . . 0.0 ?
    C22 C23 C24 C25 . . . . 0.0 ?
    C22 C23 C24 N21 . . . . 178.9(8) ?
    C27 N21 C24 C25 . . . . -147.7(7) ?
    C27 N21 C24 C23 . . . . 33.4(10) ?
    C23 C24 C25 C26 . . . . 0.0 ?
    N21 C24 C25 C26 . . . . -179.0(7) ?
    C24 C25 C26 C21 . . . . 0.0 ?
    C22 C21 C26 C25 . . . . 0.0 ?
    Cl2 C21 C26 C25 . . . . 179.9(7) ?
    C24 N21 C27 C28 . . . . -178.3(6) ?
    N21 C27 C28 C29 . . . . 2.2(11) ?
    N21 C27 C28 C33 . . . . -176.6(7) ?
    C33 C28 C29 C30 . . . . 0.0 ?
    C27 C28 C29 C30 . . . . -178.8(7) ?
    C28 C29 C30 C31 . . . . 0.0 ?
    C29 C30 C31 C32 . . . . 0.0 ?
    C29 C30 C31 N22 . . . . 178.0(8) ?
    O21 N22 C31 C30 . . . . -4.7(12) ?
    O22 N22 C31 C30 . . . . 170.1(13) ?
    O21 N22 C31 C32 . . . . 173.3(7) ?
    O22 N22 C31 C32 . . . . -11.8(15) ?
    C30 C31 C32 C33 . . . . 0.0 ?
    N22 C31 C32 C33 . . . . -178.1(8) ?
    C31 C32 C33 C28 . . . . 0.0 ?
    C29 C28 C33 C32 . . . . 0.0 ?
    C27 C28 C33 C32 . . . . 178.7(7) ?
loop_
    _geom_hbond_atom_site_label_D
    _geom_hbond_atom_site_label_H
    _geom_hbond_atom_site_label_A
    _geom_hbond_site_symmetry_A
    _geom_hbond_distance_DH
    _geom_hbond_distance_HA
    _geom_hbond_distance_DA
    _geom_hbond_angle_DHA
    _geom_hbond_publ_flag
    C5 H5 O2 4_565 0.95 2.55 3.489(7) 172 yes
    C13 H13 O1 4_665 0.95 2.57 3.426(5) 151 yes
    C27 H27 Cl2 4_565 0.95 2.78 3.661(11) 155 yes
_shelx_space_group_comment
;
The symmetry employed for this shelxl refinement is uniquely defined
by the following loop, which should always be used as a source of
symmetry information in preference to the above space-group names.
They are only intended as comments.
;
_shelx_estimated_absorpt_T_min     0.900
_shelx_estimated_absorpt_T_max     0.972
_shelx_hkl_file
;
   4   0  -1    6.02   12.41
   4   0  -1    0.82   12.22
   4   0  -2    3.30   12.49
   4   0  -2   -0.57   12.38
   4   0  -3   -0.97   12.67
   4   0  -3   -1.90   13.15
  -4   0   4   85.13   14.06
   4   0  -4   94.83   13.71
   4   0  -4   81.51   16.53
   4   0  -5    1.31   15.98
   4   0  -5   -0.22   12.75
  -4   0   5    6.85   13.49
   4   0  -6   16.63   16.36
  -4   0   6   15.83   13.21
   4   0  -6   16.95   18.72
   4   0  -7   -1.41   21.22
   4   0  -7    0.25   21.22
  -4   0   7    4.48   13.45
  -4   0   8   44.00   14.25
  -4   0   9    3.29   13.81
   4  -1  -1   -2.87   12.48
   4   1  -1   -4.20   12.08
   4  -1  -1    5.31   12.46
   4   1  -1    3.25   12.22
   4   1  -2   -1.58   12.63
   4   1  -2    3.53   12.23
   4  -1  -2    4.04   12.41
   4  -1  -2   -3.70   12.54
   4   1  -3    6.45   12.31
   4  -1  -3   -1.96   12.15
   4   1  -3   -3.02   13.07
   4  -1  -3   -0.55   12.67
   4   1  -4    7.07   15.94
   4  -1  -4    7.53   15.43
   4  -1  -4    2.42   15.93
  -4   1   4   -0.72   13.10
   4  -1  -5  137.33   18.71
   4   1  -5  128.95   17.63
  -4  -1   5  142.90   14.58
   4  -1  -5  149.90   20.97
  -4   1   5  131.01   10.57
  -4  -1   6   72.70   16.91
  -4   1   6   66.71   13.79
  -4  -1   6   79.00   17.21
   4   1  -6   66.91   16.75
  -4   1   7   10.30   13.30
  -4  -1   7    3.73   16.47
  -4  -1   7    4.20    9.47
   4   1  -7   -0.41   16.04
  -4  -1   8   41.79   13.86
  -4  -1   8   43.28   20.14
  -4   1   8   37.98   14.09
   4   1  -8   42.04   17.63
  -4   1   9    6.26   14.41
  -4  -1   9   11.16   19.99
  -4  -1   9    3.48   14.09
   4   1  -9    9.95   20.22
   4  -2  -1   44.98   12.67
   4   2  -1   56.35   12.67
   4  -2  -1   48.06   12.69
   4   2  -1   39.62   12.75
   4  -2  -2    1.38   12.65
   4   2  -2   -3.99   12.22
   4  -2  -2    1.63   12.88
   4  -2  -3    1.39   15.14
   4  -2  -3    6.93   15.51
   4   2  -3    0.22   13.01
  -4  -2   4    1.70   12.23
   4  -2  -4    5.79   18.65
   4   2  -4   -3.15   13.17
  -4   2   4    1.10    9.14
   4  -2  -4    1.36   18.35
   4   2  -5    7.31   13.32
  -4  -2   5    6.27   15.88
  -4   2   5    5.12   13.33
  -4  -2   5    8.93   13.05
   4   2  -6   32.62   14.14
  -4   2   6   37.97    9.77
  -4  -2   6   36.67   13.53
  -4  -2   6   37.72   13.49
  -4  -2   7   35.91   13.94
  -4   2   7   38.03    9.84
   4   2  -7   36.51   14.00
  -4  -2   7   46.13   16.93
   4   2  -8   17.85   17.08
  -4   2   8   17.51   13.84
  -4  -2   8   19.87   17.05
  -4  -2   8   13.42   14.23
  -4  -2   9    8.25   14.10
  -4  -2   9    2.19   17.51
   4  -3  -1   16.67   12.51
   4  -3  -1   14.35   12.48
   4   3  -1   11.99    8.87
   4   3  -2   17.96   12.68
  -4  -3   2   26.14   12.12
   4  -3  -2   14.93   12.66
   4  -3  -2   23.22   15.18
   4  -3  -3    9.30   15.57
   4   3  -3    0.96    8.90
  -4  -3   3    8.01    8.82
   4  -3  -3   10.99   18.22
  -4   3   3    9.32   12.92
  -4  -3   4   16.11   12.59
   4   3  -4   13.77   13.11
  -4   3   4   12.40    9.27
  -4   3   5   87.71   13.95
  -4  -3   5   94.93   16.45
   4   3  -5   76.27   14.28
  -4  -3   5   73.93   14.37
  -4   3   6  176.53   14.58
  -4  -3   6  191.99   15.47
  -4  -3   6  171.98   18.19
   4   3  -6  162.53   18.15
  -4  -3   7   17.28   13.77
  -4  -3   7   16.58   13.64
  -4   3   7   21.76    9.67
   4   3  -7   25.58   16.78
  -4  -3   8   11.28   14.01
  -4   3   8   18.68   13.58
   4   3  -8    5.76   16.68
  -4  -3   8   13.93   14.25
   4   4  -1   37.89   12.23
   4  -4  -1   41.17   12.55
  -4  -4   1   44.75   12.18
   4  -4  -1   43.84   15.49
   4   4  -2   13.61    8.93
   4  -4  -2    9.69   15.44
  -4  -4   2   16.05   12.40
   4  -4  -2   13.03   15.39
   4   4  -3   15.96   12.82
   4  -4  -3   12.76   25.13
   4  -4  -3   12.97   24.50
  -4   4   3   20.89   13.08
  -4  -4   3   15.17   12.72
   4   4  -4   10.07   12.98
  -4   4   4   -3.54   12.98
  -4  -4   4    5.75   12.60
   4   4  -5   33.22   13.53
  -4  -4   5   36.90   13.04
  -4   4   5   34.57   13.57
  -4   4   6   14.19   13.55
  -4  -4   6   15.94   16.37
  -4  -4   6   14.39   13.40
   4   4  -6   16.22   16.90
   4   4  -7   53.08   14.34
  -4  -4   7   51.77   14.37
  -4   4   7   53.65   10.15
  -4  -4   7   59.18   14.15
  -4  -4   8    4.69   14.24
  -4   4   8   12.90    9.79
  -4  -4   8    3.24   13.76
   4   4  -8   13.57   17.31
   4  -5  -1   -2.20   14.72
  -4  -5   1    1.41   12.03
   4  -5  -1    2.04   15.10
   4   5  -1    7.44   12.18
   4   5  -2    4.90   12.55
   4  -5  -2    0.39   15.79
   4  -5  -2   -2.34   18.60
  -4  -5   2    3.60    8.89
   4   5  -3    1.91    9.22
  -4   5   3   -1.15   12.75
  -4  -5   3    1.95   12.25
   4   5  -4   20.49   13.25
  -4   5   4   20.24   13.26
  -4  -5   4   21.23   13.10
   4   5  -5    8.27   13.59
  -4  -5   5    3.96   13.26
  -4   5   5    3.19    9.45
  -4   5   6    0.61   13.28
   4   5  -6    3.57   13.71
  -4  -5   6    3.11   13.06
  -4  -5   7    4.54   16.88
   4   5  -7    4.83   13.93
  -4   5   7   -2.15   13.37
  -4  -5   7   -2.79   13.62
  -4  -5   8    8.67   14.06
  -4  -5   8   10.65   14.51
   4   5  -8   13.63   14.20
  -4   5   8   10.53   14.19
   4   6  -1   25.73   13.05
   4  -6  -1   37.50   16.04
   4  -6  -1   40.01   16.05
  -4  -6   1   41.03   12.48
   4  -6  -2   41.50   24.00
   4  -6  -2   41.47   24.59
  -4  -6   2   45.51    8.96
   4   6  -2   36.63    8.94
   4   6  -3   31.50    9.59
  -4   6   3   37.69   13.65
  -4  -6   3   37.09   13.02
  -4  -6   4   72.41   13.28
   4   6  -4   67.81   13.95
  -4   6   4   81.28   13.64
  -4   6   5   13.92   13.74
  -4  -6   5   18.19    9.39
   4   6  -5   11.82   13.49
   4   6  -6   29.59   13.56
  -4  -6   6   29.40   13.28
  -4   6   6   28.88   13.92
  -4  -6   7   -0.62   19.64
  -4  -6   7    4.27   13.58
   4   6  -7   -0.03   14.27
  -4   6   7    9.38   13.65
   4   6  -8   -3.08   14.25
  -4  -6   8    4.81   17.47
  -4  -6   8   -1.54   13.93
  -4   6   8   -2.16   14.25
   4  -7  -1   -0.25   15.95
   4  -7  -1    1.49   15.93
  -4  -7   1   -2.43   12.46
   4   7  -1   -2.42    8.99
   4   7  -2   42.01   13.27
  -4  -7   2   49.41    8.91
  -4   7   3   16.78    9.51
  -4  -7   3   17.05   12.77
   4   7  -3   12.33    9.04
  -4  -7   4   -2.19    9.01
   4   7  -4    6.30    9.48
  -4   7   4    5.24   13.13
  -4  -7   5   44.41   13.35
  -4   7   5   48.83   13.65
   4   7  -5   34.11   13.89
  -4   7   6   -4.82   13.73
  -4  -7   6    0.66   13.32
   4   7  -6   -0.56   13.78
  -4  -7   7   -1.22   14.05
  -4   7   7   -3.52   13.75
   4   7  -7    3.18    9.87
  -4  -7   8    1.92   13.98
  -4  -7   8    2.11   17.83
  -4   7   8    8.65    9.82
   4  -8  -1   30.18   16.86
  -4  -8   1   32.32    9.32
   4  -8  -1   28.80   16.66
   4   8  -1   39.42   13.16
   4   8  -2  133.61   10.24
  -4  -8   2  142.86   13.24
  -4   8   2  125.89   10.51
  -4  -8   3   15.03    8.97
  -4   8   3   13.44   13.12
   4   8  -3   20.67   13.23
  -4  -8   4   13.09   13.09
  -4   8   4    9.02    9.50
   4   8  -4   11.04    9.62
  -4  -8   5   36.37   13.39
   4   8  -5   43.34    9.82
  -4   8   5   41.57   13.63
   4   8  -6   -1.79   10.02
  -4  -8   6   -2.70   13.31
  -4   8   6    0.34   14.04
  -4  -8   7   -1.44    9.94
   4   8  -7   -3.28   10.32
  -4   8   7    8.27    9.94
  -4  -9   1   -4.02   12.85
   4   9  -1    3.92   12.89
   4  -9  -1    1.31   21.38
   4  -9  -1    3.44   21.23
  -4   9   2    6.79    9.82
  -4  -9   2    7.87    9.34
   4   9  -2   13.57   13.18
  -4  -9   3   66.61   13.31
  -4   9   3   12.25   13.04
   4   9  -3   63.04   13.65
  -4  -9   4   -0.68    9.30
  -4   9   4    4.05    9.70
   4   9  -4    4.79    9.47
   4   9  -5   14.05   13.75
  -4  -9   5   16.15   13.28
  -4   9   5   10.96    9.50
   4   9  -6   10.81   14.03
  -4  -9   6    4.36   13.45
  -4   9   6   -2.83    9.82
  -4  -9   7   13.24   13.93
  -4   9   7    8.36   14.14
   4   9  -7   17.45   14.68
   4  10  -1    4.72    9.27
  -4 -10   1   -3.83   13.03
  -4 -10   2  116.21   13.82
  -4  10   2   94.75   14.03
   4  10  -2   95.99   10.40
  -4 -10   3   -4.61   12.95
  -4  10   3   -0.67    9.00
   4  10  -3   -1.42    9.47
  -4  10   4   -1.79    9.41
  -4 -10   4    6.68    9.11
   4  10  -4    3.40   13.56
  -4 -10   5    9.50   13.34
  -4  10   5    3.63    9.83
   4  10  -5   10.67   13.60
  -4 -10   6   -9.13   13.50
  -4  10   6   12.67   13.95
   4  10  -6   -0.23    9.98
  -4 -11   1   11.10    9.52
   4  11  -1   12.71    9.66
  -4 -11   2   55.27   13.42
  -4  11   2   31.00   14.35
   4  11  -2   63.50   13.72
  -4  11   3   -0.68    8.90
   4  11  -3    9.30   13.48
  -4 -11   3   10.14   13.48
  -4 -11   4    9.09    9.32
  -4  11   4    8.07    9.95
   4  11  -4   -4.27   14.07
  -4  11   5   -2.30   13.64
   4  11  -5    9.30   14.02
  -4 -11   5    8.66   13.49
  -4  11   6    7.18   13.79
   4  12  -1    1.03   13.60
  -4 -12   1    4.52   13.25
   4  12  -2   80.15   14.42
  -4 -12   2   89.55   10.18
  -4  12   2   77.73   14.32
   4  12  -3   15.93    9.89
  -4  12   3   -0.43    9.22
  -4 -12   3   26.78   13.58
   4  12  -4    1.12   14.33
  -4  12   4    3.17   13.78
  -4 -12   4   -2.52    9.84
   4  12  -5    5.66   14.08
  -4 -12   5    1.80    9.69
   4  13  -1   21.52   13.84
  -4 -13   1   24.09   13.53
  -4 -13   2   26.29    9.91
  -4  13   2   24.24   14.17
   4  13  -2   29.08   10.12
  -4 -13   3   33.49   13.77
   4  13  -3   40.81   14.04
  -4  13   3   -0.62   13.40
  -4  13   4    7.56   13.92
   4  14  -1   27.42   14.43
   3   0  -1    1.01   10.15
   3   0  -2   48.21    7.94
  -3   0   2   50.60   10.53
  -3   0   2   50.60   10.92
  -3   0   3   -1.76   10.22
   3   0  -3    3.73   10.85
  -3   0   3    3.80   10.65
  -3   0   4  164.63   12.27
  -3   0   4  177.29   12.54
   3   0  -4  158.79   15.19
   3   0  -5   -0.77   13.60
  -3   0   5    3.24   13.10
   3   0  -6    7.76   10.79
  -3   0   6    4.67   13.49
   3   0  -7    2.13   13.95
  -3   0   7    4.20   14.07
   3   0  -8   64.78   12.39
  -3   0   8   71.17   14.85
  -3   0   9    5.89   12.03
   3   0  -9    6.87   12.00
  -3   0  10   11.24   15.15
   3   0 -10    7.58   14.82
  -3   0  11   -4.95   15.68
   3   0 -11   -1.70   15.55
  -3   0  12    4.37   16.20
   3   0 -12    9.77   13.24
   3   0 -13    3.02   13.89
  -3   0  13   -3.29   13.77
   3  -1  -1   29.28   10.36
  -3  -1   1   28.27   10.02
   3  -1  -1   28.15   10.05
   3   1  -1   27.18   10.51
   3   1  -2    4.33   10.26
  -3  -1   2    5.38   10.50
   3  -1  -2    1.96   10.19
   3  -1  -2    4.76    7.21
  -3   1   2    0.47   10.70
  -3  -1   2    6.22    7.06
   3   1  -3   76.77   11.44
  -3   1   3   76.11    8.47
  -3  -1   3   84.06   11.01
   3  -1  -3   72.36   14.35
  -3  -1   3   75.68   11.74
  -3  -1   4    5.68   10.76
  -3   1   4    7.58   13.27
   3   1  -4    8.70   11.27
   3  -1  -4    4.08   13.70
  -3  -1   4    3.29   10.50
  -3   1   4    9.66   10.87
  -3   1   5  207.30   15.92
   3  -1  -5  189.38   16.07
   3   1  -5  193.84   13.02
  -3  -1   5  206.63   15.15
  -3   1   5  201.46    9.73
  -3  -1   6    7.17   10.66
   3   1  -6    1.39   13.23
   3  -1  -6    5.43   13.71
  -3   1   6    2.59   13.72
   3   1  -7  417.53   17.61
   3  -1  -7  422.17   19.64
  -3   1   7  448.08   19.79
  -3  -1   7  433.51   15.50
   3   1  -8  337.61   16.78
  -3  -1   8  333.84   16.94
  -3   1   8  334.07   18.45
   3  -1  -8  336.82   18.49
   3  -1  -9   57.20   15.21
  -3  -1   9   54.25   12.41
  -3   1   9   59.52   15.49
   3   1  -9   61.09   15.09
   3  -1 -10   49.11   15.79
   3   1 -10   46.37   12.60
  -3   1  10   43.98   12.98
  -3  -1  10   42.19   12.76
  -3   1  11   70.46   13.69
   3   1 -11   74.86   13.48
  -3  -1  11   78.71   16.22
   3  -1 -11   76.67   13.73
   3  -1 -12   53.32   13.81
  -3   1  12   48.73   16.86
  -3  -1  12   49.25   14.03
   3   1 -12   43.55   16.88
   3   1 -13   22.86   14.59
  -3  -1  13   23.89   14.16
  -3   1  13   21.45   14.23
  -3   2   1   18.79    7.69
  -3  -2   1   19.73    7.21
   3   2  -1   17.77    7.83
   3  -2  -1   22.70   10.35
   3  -2  -1   21.66   12.71
   3  -2  -2    6.16   10.50
  -3  -2   2    1.25   10.13
   3  -2  -2    0.90   12.63
  -3   2   2   -0.89   10.88
   3   2  -2    2.77   10.59
  -3   2   3   23.54   11.19
   3   2  -3   10.13   10.62
   3  -2  -3   13.74   11.01
  -3  -2   3   20.56   10.48
   3  -2  -3   20.14   11.50
  -3  -2   3   19.58   11.07
   3  -2  -4   11.35   15.51
   3   2  -4    4.72   11.21
  -3  -2   4    8.44   13.12
  -3  -2   4    7.21   10.64
  -3   2   4    8.63   10.94
   3  -2  -4    4.80   13.88
  -3   2   5   71.03   11.41
   3  -2  -5   70.81   16.58
   3   2  -5   72.79   11.75
  -3  -2   5   78.18   11.58
   3   2  -6   28.75   11.19
  -3  -2   6   30.26   11.37
   3  -2  -6   30.57   20.23
   3  -2  -7    0.83   19.84
   3   2  -7    2.19   11.24
  -3  -2   7    1.70   10.94
   3   2  -8   32.17   11.77
  -3   2   8   32.22   19.00
   3  -2  -8   30.54   18.91
  -3  -2   8   32.77   11.74
  -3  -2   9   -1.90   11.85
   3   2  -9    3.59   12.23
  -3   2   9    4.10   17.33
  -3  -2  10   55.51   12.86
  -3   2  10   46.48   15.49
   3   2 -10   50.37   12.75
  -3   2  11   11.22   15.77
  -3   2  11   12.22   15.95
  -3  -2  11   17.08   13.24
   3   2 -11    5.47   12.61
  -3   2  12   25.41   16.54
   3   2 -12   26.20   13.61
  -3  -2  12   19.48   13.54
  -3   2  12   26.81   16.51
  -3   2  13   -0.51   17.12
  -3  -2  13    3.99   13.77
  -3   2  13    4.61   13.92
   3   2 -13    0.03   13.68
  -3  -3   1  194.73   11.78
   3  -3  -1  193.27   12.49
   3  -3  -1  185.17   12.14
   3   3  -1  199.75   12.05
  -3   3   1  188.41   12.26
  -3   3   2   25.41   11.11
   3  -3  -2   26.04   11.45
   3   3  -2   29.00    7.87
   3  -3  -2   27.46   13.39
  -3  -3   2   20.37   10.58
  -3   3   3   90.28    8.71
   3   3  -3   80.21   11.45
   3  -3  -3   75.46   15.05
  -3  -3   3   88.71   11.07
   3  -3  -3   83.04   14.85
  -3  -3   3   85.51   12.20
   3  -3  -4   24.96   18.90
   3   3  -4   20.54    8.16
   3  -3  -4   23.29   19.03
  -3  -3   4   24.31   11.23
  -3  -3   4   20.08   10.55
  -3   3   4   22.89   10.97
   3   3  -5   50.94   11.69
  -3  -3   5   59.31   11.20
  -3   3   5   54.99   11.38
  -3  -3   6   16.91   11.36
   3   3  -6   18.28   11.38
  -3  -3   7   71.30   11.56
   3   3  -7   62.12   12.01
   3   3  -8   54.96   12.12
  -3  -3   8   53.28   11.96
   3   3  -9   17.71   11.81
  -3  -3   9   12.55   12.02
  -3   3  10    8.53   21.96
  -3   3  10    9.34   21.44
   3   3 -10   13.06   11.91
  -3  -3  10    6.61   12.55
   3   3 -11   12.82   12.73
  -3   3  11   10.28   18.63
  -3   3  11   10.79   15.95
  -3  -3  11    8.49   12.78
  -3  -3  12   18.53   13.36
  -3   3  12   16.79   19.06
  -3   3  12   15.69   16.68
   3   3 -12   13.10   13.44
  -3  -3  13   14.36   14.33
  -3   3  13   10.69   17.39
  -3   3  13   13.50   17.26
   3   4  -1  232.80   12.04
  -3   4   1  220.04   12.47
  -3  -4   1  229.50    9.22
   3  -4  -1  222.08   15.41
   3  -4  -1  223.12   13.32
   3  -4  -2   18.43   11.04
  -3  -4   2   16.90    7.74
   3  -4  -2   24.63   13.21
   3   4  -2   32.48   10.82
  -3   4   2   18.66    7.95
   3  -4  -3  330.80   23.94
   3  -4  -3  341.13   23.56
  -3  -4   3  331.41   18.29
   3   4  -3  345.85   13.21
  -3   4   3  361.49   13.41
  -3  -4   3  348.40   10.56
  -3   4   4   69.72   11.20
   3   4  -4   69.26   11.64
  -3  -4   4   67.34   14.59
  -3  -4   4   72.79   11.17
  -3  -4   5  246.31   12.51
   3   4  -5  228.56   13.11
  -3   4   5  225.95    9.38
  -3  -4   5  238.21   13.53
  -3  -4   6   67.56   11.61
   3   4  -6   58.30   12.17
  -3  -4   7  152.02    9.83
   3   4  -7  140.41   10.08
  -3  -4   8   31.82   11.47
   3   4  -8   26.74    8.91
   3   4  -9   19.45   12.31
  -3  -4   9   30.60    8.82
   3   4 -10   26.95   12.70
  -3  -4  10   18.38   12.32
  -3  -4  11    4.29   12.57
   3   4 -11    8.97   12.81
  -3   4  12    3.67   21.83
  -3  -4  12    2.98   13.21
  -3   4  12    3.34   23.81
   3   4 -12    3.57   13.36
   3  -5  -1  355.23   16.61
  -3   5   1  335.47   10.44
   3   5  -1  345.95   12.68
  -3  -5   1  362.48   12.84
   3  -5  -1  346.42   16.76
  -3   5   2   99.13   11.58
  -3  -5   2   99.62   11.27
   3  -5  -2   87.09   16.87
   3   5  -2   92.98   11.27
   3  -5  -2   91.62   17.01
   3   5  -3   62.31   11.32
  -3   5   3   77.46   11.34
  -3  -5   3   81.84   11.01
   3   5  -4   -2.08    7.87
  -3  -5   4    3.30   13.41
  -3   5   4   -0.03    7.87
  -3  -5   4    6.75   10.63
  -3  -5   5    6.06   13.56
  -3  -5   5   -2.29   11.11
  -3   5   5    8.51   10.83
   3   5  -5    4.05   11.59
   3   5  -6    4.15    8.35
  -3  -5   6   17.74   10.99
   3   5  -7   51.09   12.00
  -3  -5   7   55.49    8.41
  -3  -5   8   28.33   11.61
   3   5  -8   25.74    8.57
   3   5  -9   11.73   11.93
  -3  -5   9   14.15   11.82
  -3  -5  10    5.93   12.18
   3   5 -10    9.37    8.42
   3   5 -11   62.10   13.20
  -3  -5  11   67.29   13.06
  -3  -5  12    6.35   13.08
   3   5 -12    1.33   13.17
  -3   6   1  896.21   15.85
   3   6  -1  916.38   15.54
  -3  -6   1  968.48   15.51
   3  -6  -1  874.15   20.30
   3  -6  -1  905.11   22.23
  -3  -6   2    5.36    7.56
   3  -6  -2    3.99   15.49
   3  -6  -2    3.13   15.54
   3   6  -2   -2.41    7.63
  -3   6   2    4.21   11.13
  -3   6   3   16.71   11.28
   3   6  -3   23.21    7.70
  -3  -6   3   25.93    7.61
   3   6  -4   46.13   11.49
  -3  -6   4   35.99    7.93
  -3  -6   4   39.88   16.81
  -3   6   4   49.84   11.09
   3   6  -5  129.19    9.26
  -3  -6   5  142.20   16.05
  -3   6   5  145.34   12.14
  -3  -6   5  136.13   11.79
   3   6  -6   16.42    8.43
  -3  -6   6   22.96   11.10
  -3  -6   7    5.03   11.23
   3   6  -7    5.76   11.58
   3   6  -8   51.43   12.28
  -3  -6   8   57.65    8.65
   3   6  -9    7.92   12.27
  -3  -6   9    8.04   11.88
  -3  -6  10   60.31   12.78
   3   6 -10   57.58    9.52
   3   6 -11   13.94   12.96
  -3  -6  11   15.63   12.99
  -3  -6  12   21.52   13.70
   3   6 -12   23.23   13.94
  -3   7   1   16.01    8.10
   3   7  -1   23.71   11.14
  -3  -7   1   18.95    7.51
   3  -7  -1   17.44   13.84
   3  -7  -1   18.11   13.70
  -3  -7   2   14.88   10.50
   3  -7  -2    7.04   22.12
   3   7  -2   15.86   10.80
   3  -7  -2    8.86   20.67
  -3   7   2    8.99    7.89
   3   7  -3   46.78   11.60
  -3   7   3   51.97   11.43
  -3  -7   3   50.32   11.21
  -3  -7   4   31.79   10.88
   3   7  -4   31.31   11.25
  -3   7   4   35.05   11.41
  -3  -7   5   41.66   11.25
  -3  -7   5   43.71   15.05
   3   7  -5   39.07   12.09
  -3   7   5   51.99    8.55
  -3  -7   6   87.87   11.70
   3   7  -6   72.03    8.74
   3   7  -7    8.71   12.03
  -3  -7   7    1.58   11.38
  -3  -7   8   43.45   12.15
   3   7  -8   44.53   12.02
  -3  -7   9    6.39    8.29
   3   7  -9   11.64   12.26
   3   7 -10   14.71   12.80
  -3  -7  10   14.76   12.60
   3   7 -11    3.45   13.09
  -3  -7  11    7.69   12.96
  -3  -7  12   -3.71    9.44
   3   7 -12   20.27   13.83
   3   8  -1  128.71   11.46
  -3  -8   1  127.08   11.13
   3  -8  -1  122.68   15.16
   3  -8  -1  127.05   15.23
  -3   8   1  124.55   11.88
   3   8  -2  138.98   11.80
  -3  -8   2  134.13    8.79
  -3   8   2  129.05    8.74
   3   8  -3   40.23   11.29
  -3  -8   3   30.43   10.90
  -3   8   3   32.39    7.82
  -3  -8   4   43.06   11.26
  -3   8   4   38.37    7.75
   3   8  -4   35.64    8.20
   3   8  -5   63.72   11.76
  -3  -8   5   74.29   11.26
  -3   8   5   65.30   11.41
  -3   8   6   18.69    8.04
   3   8  -6   15.56   11.97
  -3  -8   6    6.92    7.96
   3   8  -7    2.09   12.04
  -3  -8   7    5.28    8.08
   3   8  -8   16.04   12.25
  -3  -8   8   27.39   11.96
   3   8  -9   10.31   12.86
  -3  -8   9    7.05    8.69
  -3  -8  10   15.28   12.62
   3   8 -10   13.03   12.57
   3   8 -11    4.48    9.50
  -3  -8  11    2.03   12.97
   3   8 -12    1.07    9.59
  -3  -8  12    0.09    9.54
  -3   9   1   95.78   11.48
   3   9  -1   83.76   11.50
   3  -9  -1   81.86   15.10
   3  -9  -1   86.03   16.98
  -3  -9   1   87.15   11.36
   3   9  -2   78.19   11.26
  -3   9   2   91.53    8.63
  -3  -9   2   95.94    8.44
  -3   9   3  299.98    9.70
   3   9  -3  305.54   10.01
  -3  -9   3  315.46   12.67
  -3  -9   4   43.54    8.01
   3   9  -4   42.59    8.37
  -3   9   4   52.53   11.27
  -3   9   5   33.15    8.12
  -3  -9   5   30.91   11.37
   3   9  -5   28.79    8.51
   3   9  -6   13.77    8.49
  -3   9   6   19.32    7.96
  -3  -9   6   17.19   11.33
   3   9  -7   27.77    8.77
  -3  -9   7   25.42    8.31
  -3  -9   8    2.10   12.20
   3   9  -8   16.72   12.46
   3   9  -9   34.13    9.47
  -3  -9   9   28.77    9.12
  -3  -9  10   24.22   12.39
   3   9 -10   13.44   13.08
  -3  -9  11    0.84    9.63
   3   9 -11   -1.47   13.29
   3 -10  -1   11.44   14.33
   3 -10  -1   10.70   16.20
  -3  10   1   13.67   11.30
   3  10  -1   -1.90   11.15
  -3 -10   1    8.80    7.73
   3  10  -2  238.53    9.52
  -3  10   2  244.05   12.55
  -3 -10   2  248.90    9.45
  -3  10   3   20.01   11.44
  -3 -10   3   23.39   11.32
   3  10  -3   19.29   11.50
  -3 -10   4   75.99   11.39
  -3  10   4   53.87    8.21
   3  10  -4   69.91    8.67
  -3 -10   5    4.17   11.43
  -3  10   5   -1.49   10.84
   3  10  -5   -0.98    8.20
  -3 -10   6   20.65   19.78
  -3 -10   6   36.32   11.47
  -3  10   6   17.25   11.47
   3  10  -6   22.19   11.93
   3  10  -7    5.39   12.38
  -3 -10   7    1.44   11.86
   3  10  -8   20.62    9.02
  -3 -10   8   23.43   12.29
   3  10  -9   10.48    9.40
  -3 -10   9    1.59    8.81
  -3 -10  10    5.57    9.14
   3  10 -10   11.72   13.26
  -3 -10  11   -2.31   13.60
   3  10 -11    2.47   13.87
  -3 -11   1   44.67   11.01
   3  11  -1   64.64   11.20
   3 -11  -1   52.66   14.98
   3 -11  -1   50.13   17.22
  -3  11   1   51.31   11.50
  -3 -11   2    3.35    7.83
   3  11  -2   -1.26    8.04
  -3  11   2    3.21   11.26
   3  11  -3  703.05   12.21
  -3  11   3  759.28   12.41
  -3 -11   3  704.63   12.13
   3  11  -4  106.58   12.19
  -3 -11   4   90.23    8.65
  -3  11   4  103.84   11.92
  -3 -11   5   17.77    8.02
  -3  11   5   19.79   11.45
   3  11  -5   15.00    8.46
   3  11  -6   30.22   12.17
  -3 -11   6   24.67    8.42
  -3  11   6   23.30   11.50
  -3 -11   7    3.09   11.88
  -3  11   7   15.11    8.57
   3  11  -7    8.19    8.72
  -3 -11   8   -5.02   12.48
   3  11  -8    3.01    9.22
  -3 -11   9   -2.87    8.88
   3  11  -9    9.60   13.08
   3  11 -10   23.83   13.67
  -3 -11  10   12.74   13.40
   3  11 -11    5.96   14.07
  -3 -11  11    8.00   13.86
  -3  12   1   22.69   11.60
  -3 -12   1   22.31   11.20
   3 -12  -1   17.72   14.47
   3  12  -1    4.58   11.26
   3 -12  -1   19.63   14.29
  -3  12   2   47.09    8.53
  -3 -12   2   64.35   11.63
   3  12  -2   57.19   11.94
  -3 -12   3   17.85   11.13
  -3  12   3    7.67   11.46
   3  12  -3   14.41   11.53
  -3 -12   4   -2.19   11.51
   3  12  -4   -3.92    8.35
  -3  12   4   -2.41    8.18
  -3  12   5   16.41    8.09
   3  12  -5   25.14    8.17
  -3 -12   5   14.14   11.52
  -3 -12   6   12.83    8.75
   3  12  -6   24.48   12.49
  -3  12   6    9.55    8.30
  -3 -12   7   43.04   12.35
  -3 -12   7   40.50   19.10
   3  12  -7   38.67   12.69
  -3  12   7   47.40   12.44
   3  12  -8   16.30   12.76
  -3 -12   8   12.10   12.43
   3  12  -9   -6.87   13.57
  -3 -12   9   -3.07   13.00
  -3 -12  10    0.71   13.60
   3  12 -10    3.88   14.06
   3  12 -11    3.63   14.09
   3  13  -1   69.90   11.87
  -3 -13   1   76.19    8.30
   3 -13  -1   66.99   14.87
  -3  13   1   74.78   11.95
   3 -13  -1   60.09   15.23
  -3 -13   2  146.20    9.06
   3  13  -2  148.92   12.51
  -3  13   2  136.46    8.92
  -3 -13   3    7.12    8.10
   3  13  -3    8.51    8.29
  -3  13   3   12.14    8.26
  -3  13   4   31.79   11.97
  -3 -13   4   30.57    8.33
   3  13  -4   35.52    8.74
  -3  13   5   79.32   12.51
  -3 -13   5   84.78   12.10
   3  13  -5   69.98    8.95
   3  13  -6    1.39   12.20
  -3  13   6    8.74    8.76
  -3 -13   6    7.04    8.61
   3  13  -7    6.55   12.94
  -3  13   7    9.40   12.40
  -3 -13   7   14.74   12.48
  -3 -13   7   10.35   19.06
   3  13  -8   14.20   13.08
  -3 -13   8   16.03   12.42
  -3 -13   8    7.48   16.24
  -3 -13   9   -5.61   12.97
   3  13  -9   -4.68    9.44
  -3 -13  10   -4.52    9.55
   3  13 -10    3.86    9.93
  -3  14   1   -2.50    8.19
   3  14  -1   12.13   11.48
   3 -14  -1    6.53   15.05
  -3 -14   1    7.21   11.21
   3 -14  -1    5.82   14.67
  -3 -14   2   40.60   11.58
  -3  14   2   31.08   12.59
   3  14  -2   37.17    8.25
  -3  14   3   83.08    9.20
  -3 -14   3   91.71   12.00
   3  14  -3   75.12    8.89
   3  14  -4    9.98   11.91
  -3  14   4    8.23    8.36
  -3 -14   4    9.24    8.42
  -3 -14   5   14.62   11.99
   3  14  -5    1.46   12.33
  -3  14   5    7.24   12.05
  -3  14   6   23.29    9.01
  -3 -14   6   20.36    8.87
   3  14  -6    8.57   12.64
  -3  14   7   12.56   12.46
  -3 -14   7    6.14    9.05
   3  14  -7    7.48    9.32
  -3  14   8   74.15    9.66
  -3 -14   8   70.99    9.58
   3  14  -8   82.57    9.93
  -3 -14   8   82.27   17.66
   3  14  -9   13.18   10.01
  -3 -14   9   -0.51   16.61
  -3 -14   9    6.04    9.70
  -3 -14  10    6.89   13.70
  -3 -15   1    9.40    8.40
   3 -15  -1    5.01   15.07
   3  15  -1   13.32   12.10
  -3  15   1   10.97    8.60
   3  15  -2   13.91    8.43
   3 -15  -2    1.13   24.99
  -3 -15   2    9.36   11.61
   3 -15  -2    1.98   26.03
  -3  15   2    5.95    8.44
  -3  15   3   44.57   12.15
   3  15  -3   35.88   12.41
  -3 -15   3   50.03   11.86
   3  15  -4   23.20    8.68
  -3  15   4   24.68    8.89
  -3 -15   4   23.12    8.51
  -3 -15   5   12.49   12.18
  -3  15   5   -5.22    8.85
   3  15  -5    6.85   12.45
  -3  15   6    4.51   12.81
  -3 -15   6   -5.86    9.08
   3  15  -6   -2.06   13.10
   3  15  -7   -1.33    9.08
  -3  15   7    1.49    9.20
  -3 -15   7   -2.42    8.93
  -3 -15   8   15.24   17.23
   3  15  -8   17.39    9.91
  -3 -15   8    8.54    9.40
  -3  15   8   11.13    9.30
  -3 -15   9   22.10   17.13
   3  15  -9   31.34   14.13
  -3 -15   9   30.49   13.82
   3 -16  -1   42.16   13.14
   3  16  -1   46.46   12.38
  -3  16   1   51.21   12.75
  -3 -16   1   46.73    8.93
   3 -16  -2   68.16   21.28
  -3  16   2   68.98    9.32
  -3 -16   2   56.51    8.99
   3 -16  -2   62.41   20.90
   3  16  -2   63.41   12.61
   3  16  -3   22.90    9.03
  -3 -16   3   22.01   12.00
  -3  16   3   21.18    8.62
  -3  16   4  116.76   13.07
  -3 -16   4  103.88    9.31
   3  16  -4   96.26   13.17
  -3  16   5   62.22    9.15
  -3 -16   5   53.52   12.75
   3  16  -5   49.28    9.29
  -3  16   6   47.30   13.41
  -3 -16   6   30.81   12.94
   3  16  -6   44.72   13.19
  -3  16   7   -2.55    9.20
   3  16  -7   16.56    9.58
  -3 -16   7    6.21   12.73
  -3 -16   8    9.47   19.86
  -3  16   8   15.17    9.69
   3  16  -8    9.28   13.75
  -3 -16   8   18.19   13.41
  -3  17   1   12.05   12.48
  -3 -17   1   20.73   12.51
   3 -17  -1   14.24   13.32
   3  17  -1   13.06   12.96
  -3  17   1   13.87   15.55
  -3 -17   2   19.43    8.91
   3 -17  -2   17.13   18.64
   3  17  -2   23.30   12.52
  -3  17   2   27.48   12.77
  -3  17   3    8.42    9.03
   3  17  -3   12.76   12.63
  -3 -17   3   13.20   12.58
  -3  17   4   40.14    9.09
   3  17  -4   35.11    9.08
  -3 -17   4   29.07    9.10
  -3  17   5   13.14   12.94
   3  17  -5   12.25   13.15
  -3 -17   5    5.69    9.05
   3  17  -6   15.61    9.83
  -3 -17   6   16.93   13.32
  -3  17   6   28.41    9.33
  -3 -17   7   22.50   13.82
  -3  17   7   34.12    9.73
   3  17  -7   22.34    9.62
   3  17  -8   -0.56   14.29
  -3  17   8   -6.98    9.77
   3  18  -1   19.88    9.04
  -3  18   1   20.94   13.00
  -3  18   1   15.52    9.27
   3 -18  -1   26.70   13.37
  -3 -18   1   22.77   12.79
   3 -18  -2    4.27   18.41
   3  18  -2   -5.12    8.97
  -3  18   2    8.44    9.01
  -3 -18   2    9.96    8.92
  -3 -18   3   38.47   12.91
   3  18  -3   14.20    9.12
  -3  18   3   29.91   13.10
  -3  18   4   43.22    9.72
   3  18  -4   49.08   13.79
  -3 -18   4   50.45    9.70
  -3  18   5    1.96   13.03
  -3 -18   5    5.76    9.42
   3  18  -5    5.13    9.36
  -3 -18   6    2.86    9.53
   3  18  -6    4.18    9.86
  -3  18   6   -3.22    9.31
  -3 -18   7   12.40    9.95
   3  18  -7   14.21   14.08
  -3  18   7   21.89    9.92
  -3  19   1   47.25   13.47
   3  19  -1   50.59    9.44
   3 -19  -1   40.26   17.06
  -3 -19   1   42.94   13.04
  -3  19   1   35.81   13.62
  -3  19   2   30.16   13.54
   3 -19  -2   24.53   16.75
   3  19  -2   25.13    9.59
  -3 -19   2   24.99    9.49
  -3  19   2   25.73   19.61
  -3 -19   3    0.98   13.12
  -3  19   3   -4.75    9.55
   3  19  -3    3.21    9.45
  -3  19   4   36.10   13.25
   3  19  -4   21.05    9.54
  -3 -19   4   15.33   13.89
  -3 -19   5    2.10    9.42
  -3  19   5    0.92    9.46
   3  19  -5    2.96    9.53
  -3  19   6  -11.22   10.02
  -3 -19   6    4.60    9.79
  -3  20   1    0.91   17.11
   3 -20  -1    2.65   14.16
  -3  20   1   -5.38    9.77
   3  20  -1    9.21    9.34
  -3 -20   1    6.18   13.57
  -3  20   2   20.87    9.54
  -3  20   2   26.81   17.58
  -3 -20   2   24.34    9.45
   3  20  -2   31.78   13.76
   3 -20  -2   23.68   20.23
  -3 -20   3    6.19   13.63
   3 -20  -3    2.70   26.55
   3  20  -3   20.40   13.85
  -3  20   3    3.19   13.72
  -3 -20   4    8.81   13.83
   3  20  -4   18.29   14.25
  -3  20   4   -0.85    9.48
   3 -21  -1    7.93   14.47
   3  21  -1   10.98   10.02
  -3 -21   1   10.50   13.85
  -3  21   1    4.30   14.10
   3  21  -2   -0.54   13.76
  -3  21   2    0.45   17.38
   2   0  -1   -2.84   10.05
  -2   0   1    7.92   10.61
  -2   0   1    3.00   10.15
   2   0  -2  417.33   14.68
  -2   0   2  442.84   14.75
  -2   0   2  446.70   14.80
   2   0  -3   -2.14   10.28
  -2   0   3    4.70    9.71
  -2   0   4  122.25   11.68
   2   0  -4  123.58   12.03
  -2   0   5   -0.05    9.97
   2   0  -5   -0.63   10.12
  -2   0   6   50.69   10.40
   2   0  -6   54.19   10.82
  -2   0   7    2.03    9.98
   2   0  -7    2.43   10.03
   2   0  -8   81.39   10.89
  -2   0   8   75.00   11.03
  -2   0   9   -0.27   10.63
   2   0  -9   -2.50   10.47
   2   0 -10   50.64   11.50
  -2   0  10   43.52   11.95
   2   0 -11    4.28   11.51
  -2   0  11    2.51   11.76
   2   0 -12   95.33   12.23
  -2   0  12   91.36   12.31
  -2   0  13    3.27   12.19
   2   0 -13   -0.37   11.97
   2   0 -14    8.94    9.14
  -2   0  14    7.10   13.19
  -2   0  15   -0.81   13.93
   2   0 -15   13.65   13.87
  -2  -1   1  489.14   14.09
  -2   1   1  460.92   12.49
   2   1  -1  440.12   14.08
  -2  -1   1  434.59   15.48
   2  -1  -1  458.26   14.89
  -2   1   1  489.05   15.29
   2  -1  -2   78.79   11.15
  -2  -1   2   82.86   10.86
  -2  -1   2   77.97   11.31
   2   1  -2   77.39   11.14
  -2   1   2   79.22   10.97
  -2   1   2   76.33    8.24
  -2  -1   3  580.88   15.59
   2  -1  -3  561.27   17.58
   2   1  -3  580.98   15.85
  -2   1   3  621.49   19.13
   2   1  -4   29.65   10.80
  -2   1   4   27.10   11.83
  -2  -1   4   30.29   10.35
   2  -1  -4   25.91   10.94
   2   1  -5   13.74    9.97
  -2  -1   5   14.47   10.26
  -2   1   5   11.55    9.77
   2  -1  -5   15.58   10.18
  -2   1   6   34.30   10.70
  -2  -1   6   40.92   10.45
   2   1  -6   41.03   10.59
   2  -1  -6   36.45   10.43
   2  -1  -7  157.96   11.70
  -2  -1   7  147.89    8.96
  -2   1   7  146.16   11.74
   2   1  -7  154.45   11.39
   2   1  -8   58.78   10.61
  -2   1   8   52.46   10.65
  -2  -1   8   53.14   10.90
   2  -1  -8   61.27   10.74
   2  -1  -9    3.61   10.60
   2   1  -9    5.64   10.46
  -2   1   9    7.59   10.57
  -2  -1   9    6.02   10.88
   2  -1 -10  533.40   15.23
  -2   1  10  456.40   14.79
   2   1 -10  517.00   14.67
  -2  -1  10  480.13   14.61
  -2  -1  11   35.07   11.39
  -2   1  11   39.56   11.55
   2   1 -11   36.79    8.53
   2  -1 -11   36.41   11.63
  -2  -1  12   45.46   12.14
   2  -1 -12   57.23   12.24
   2   1 -12   45.08    8.83
  -2   1  12   48.04   12.41
   2  -1 -13   20.57   12.38
   2   1 -13   19.27   12.06
  -2   1  13   15.92   12.71
  -2  -1  13   21.83   12.51
   2  -1 -14   24.65    9.48
  -2  -1  14   33.63   13.31
   2   1 -14   33.22   13.39
  -2   1  14   22.42   13.45
  -2  -1  15    8.25   14.16
  -2   1  15    9.23   13.99
   2   1 -15   11.83   13.89
   2  -2  -1  310.00   13.76
   2   2  -1  306.08   12.55
   2  -2  -1  313.04   13.77
  -2  -2   1  290.53   14.45
  -2   2   1  313.05   10.74
  -2  -2   1  324.14   12.74
   2   2  -2   13.89   10.51
  -2   2   2   17.19    7.28
  -2  -2   2   19.40    9.88
   2  -2  -2   17.63   12.00
  -2  -2   2   18.42   10.14
  -2  -2   3    8.90    7.20
   2  -2  -3   10.97   12.47
  -2   2   3    9.54   12.05
   2   2  -3    9.26   10.41
   2   2  -4    6.15   10.09
  -2   2   4    1.48   11.34
   2  -2  -4    4.13   12.20
  -2  -2   4    2.45    9.64
   2  -2  -5   31.75   12.58
   2   2  -5   35.24   10.61
  -2  -2   5   32.51    7.67
  -2   2   5   31.43   12.35
  -2   2   6  206.62   15.02
   2   2  -6  203.63   11.89
   2  -2  -6  198.39   13.23
  -2  -2   6  205.93   12.06
  -2  -2   7   87.21   10.87
   2  -2  -7   90.55   13.21
  -2   2   7   84.04   11.44
   2   2  -7   88.86    8.26
   2  -2  -8  170.96   12.07
  -2  -2   8  150.31   11.71
  -2   2   8  159.29   14.69
   2   2  -8  163.12   11.52
   2   2  -9   55.83   11.02
  -2   2   9   52.80   11.36
  -2  -2   9   47.74   11.19
   2  -2  -9   53.78   11.09
   2   2 -10  404.83   13.75
   2  -2 -10  402.79   14.07
  -2   2  10  369.77   14.46
  -2  -2  10  370.33   13.91
  -2   2  11   30.82    8.48
   2   2 -11   27.01   11.37
  -2  -2  11   30.26    8.33
   2  -2 -11   28.87   11.26
   2  -2 -12  161.41   13.15
   2   2 -12  167.07    9.81
  -2  -2  12  150.80   12.79
  -2   2  12  162.17   13.29
  -2   2  13   23.66   12.45
  -2  -2  13   16.08    8.74
   2   2 -13   21.38    8.64
  -2   2  14   33.81   13.29
  -2  -2  14   24.25   13.32
   2   2 -14   28.26   13.18
  -2  -2  15    6.00   14.23
  -2   2  15   -1.56   13.79
   2   2 -15    2.72   13.80
  -2   2  15    0.47   14.15
   2   3  -1  901.35   16.10
  -2   3   1  939.86   16.36
  -2  -3   1  948.90   16.15
   2  -3  -1  917.42   20.26
   2  -3  -1  949.34   21.54
  -2  -3   2   49.82   10.94
  -2   3   2   52.26   10.48
   2  -3  -2   46.12   12.93
   2  -3  -2   52.55   12.75
  -2  -3   2   58.56   10.39
   2   3  -2   48.45   10.46
   2   3  -3  648.36   15.15
   2  -3  -3  641.98   30.46
  -2  -3   3  641.67   14.74
   2  -3  -3  659.02   31.66
  -2  -3   4   56.20   10.20
   2   3  -4   41.97    7.76
   2   3  -5  192.91   11.56
  -2   3   5  188.76   22.14
  -2  -3   5  203.18   11.18
   2  -3  -5  196.75   21.06
  -2  -3   6  332.94   12.80
  -2   3   6  333.45   19.33
   2   3  -6  333.00   12.74
   2  -3  -6  345.70   19.54
   2   3  -7   20.69   10.45
  -2  -3   7   15.22    7.18
  -2   3   7   13.57   10.72
   2  -3  -7   19.40   12.44
  -2  -3   8   12.66   10.43
   2  -3  -8   14.36   13.10
  -2   3   8    8.88   11.01
   2   3  -8   14.78   10.37
  -2  -3   9  188.70   12.25
   2  -3  -9  208.48   12.66
  -2   3   9  191.42   12.88
   2   3  -9  208.56   12.30
   2   3 -10    6.72   10.98
  -2  -3  10    4.00    7.99
  -2   3  10    4.51   11.25
  -2  -3  11    5.91   11.62
  -2   3  11    7.61   11.39
   2   3 -11   13.82    8.23
   2   3 -12   12.02   11.88
  -2  -3  12    6.47    8.50
  -2   3  12   -0.99   11.77
  -2   3  12    7.08   12.17
  -2  -3  13    6.98   12.39
   2   3 -13   -3.18   12.58
  -2   3  13    3.64    8.67
  -2   3  13    3.12   12.51
   2   3 -14    3.86   12.98
  -2  -3  14   -2.33   13.14
  -2   3  14   -0.99   13.09
  -2   3  14    7.48    9.33
  -2   3  15    1.73   14.25
   2   3 -15    2.29    9.64
  -2   3  15    0.63   13.53
  -2  -3  15    1.69   14.36
  -2  -4   1  235.07   11.44
   2  -4  -1  218.79   13.46
   2   4  -1  213.72    9.14
   2  -4  -1  221.94   15.09
  -2   4   1  224.11    9.52
  -2   4   2  352.31   12.60
   2   4  -2  337.55   10.09
  -2  -4   2  344.24   12.11
   2  -4  -2  331.96   19.10
  -2  -4   2  330.48   18.55
   2  -4  -2  337.51   20.70
  -2  -4   3  155.43    8.43
   2   4  -3  151.44   11.22
   2   4  -4  146.58    8.53
  -2  -4   4  161.17   10.79
   2   4  -5  976.68   16.30
  -2  -4   5  992.06   14.56
  -2   4   6  371.83   28.64
   2   4  -6  380.99   10.87
  -2  -4   6  410.78   12.77
  -2   4   7   75.91   16.11
  -2   4   7   83.12   14.08
  -2  -4   7   68.71   10.85
   2   4  -7   82.55   10.71
  -2  -4   8  230.40    9.68
  -2   4   8  258.07   16.28
   2   4  -8  263.12   12.27
  -2   4   8  252.12   14.08
   2   4  -9  204.57   11.97
  -2  -4   9  203.28   12.04
  -2   4   9  198.61   15.56
  -2   4   9  220.98   15.30
  -2   4  10   71.25   13.95
  -2   4  10   63.21   13.86
  -2  -4  10   55.22    8.35
   2   4 -10   65.99   11.12
  -2   4  11   27.34   11.41
  -2  -4  11   25.73   11.83
  -2   4  11   22.62   11.76
   2   4 -11   31.05   11.67
  -2   4  12   18.80   12.22
   2   4 -12   21.62    8.57
  -2  -4  12   17.22    8.64
  -2   4  12   23.70   11.90
   2   4 -13    9.74    8.94
  -2   4  13   15.42   12.69
  -2   4  13   12.24   12.59
  -2  -4  13    8.52   12.74
  -2   4  14    0.58   12.94
  -2   4  14    2.52   13.38
   2   4 -14   -0.13    9.53
  -2  -4  14    3.46   13.41
  -2   4  15    1.12   10.14
   2   4 -15    0.00   10.02
  -2   4  15    1.36   13.89
  -2  -4  15    4.59   13.85
  -2   5   1 1140.94   16.61
  -2  -5   1 1127.19   16.18
   2   5  -1 1117.29   16.33
   2  -5  -1 1097.94   23.35
   2  -5  -1 1128.86   24.47
   2   5  -2   24.51    7.15
  -2   5   2   14.72    7.19
  -2  -5   2   22.94    9.81
   2  -5  -2   19.99   17.71
   2  -5  -2   20.17   17.76
   2   5  -3  121.36   11.15
  -2  -5   3  136.94   10.64
  -2  -5   4    6.13    7.02
   2   5  -4   -1.46    9.66
   2   5  -5  127.83   11.10
  -2  -5   5  139.61   11.06
  -2  -5   6   28.33    7.46
   2   5  -6   26.86    7.59
  -2   5   7    9.99   16.63
   2   5  -7    9.77    7.26
  -2   5   7   13.25   16.12
  -2  -5   7    8.50    7.59
   2   5  -8    2.62   10.69
  -2   5   8    9.26   13.13
  -2   5   8    9.76   13.71
  -2  -5   8    8.57    7.64
   2   5  -9  229.79   12.28
  -2  -5   9  215.19    9.42
  -2   5   9  221.36   13.67
  -2   5   9  239.61   13.68
  -2  -5  10   86.07    8.82
  -2   5  10   82.59   11.90
  -2   5  10   81.11   12.11
   2   5 -10   98.09   11.75
   2   5 -11   66.53   11.69
  -2   5  11    9.18   10.64
  -2  -5  11   50.63   11.81
  -2   5  11   49.15   12.34
  -2   5  12    8.40   12.08
  -2  -5  12   -1.74   12.27
   2   5 -12   14.03    8.39
  -2   5  12    8.28   11.52
  -2  -5  13   27.80   13.08
  -2   5  13   42.92   13.32
   2   5 -13   39.10    9.23
  -2   5  13   47.55   12.98
   2   5 -14   16.03    9.29
  -2   5  14    6.04   13.46
  -2  -5  14   16.16   13.38
  -2   5  14    9.66    9.49
  -2   5  15   12.86   14.24
   2  -6  -1 1274.64   26.20
  -2  -6   1 1239.98   16.42
   2  -6  -1 1218.41   25.78
  -2   6   1 1211.18   16.60
   2   6  -1 1199.41   14.71
  -2   6   2    9.17    9.73
   2   6  -2   -2.72   10.11
  -2  -6   2    6.96    6.75
  -2  -6   3 2366.60   21.27
  -2   6   3 2385.35   19.00
   2   6  -3 2264.10   19.58
   2   6  -4  133.98   10.68
  -2  -6   4  125.25   10.72
  -2  -6   5  241.41   11.72
   2   6  -5  214.79   11.41
   2   6  -6   50.07   10.58
  -2  -6   6   51.11   10.25
  -2  -6   7  128.23   11.57
   2   6  -7  130.98   11.41
  -2   6   8   11.34   15.56
  -2  -6   8   18.44   10.64
   2   6  -8   14.13   10.62
  -2   6   8   17.36   13.42
   2   6  -9   15.00   10.89
  -2  -6   9    7.64    8.10
  -2   6   9   10.09   13.50
  -2   6   9   10.03   13.61
  -2   6  10   15.42   11.24
  -2   6  10   13.63   11.66
   2   6 -10   14.70   11.21
  -2  -6  10   11.68    8.11
  -2   6  11    2.94   11.53
   2   6 -11   -0.62   11.45
  -2  -6  11   10.67   11.90
  -2   6  11    2.79   11.58
  -2  -6  12    3.05   12.06
  -2   6  12    4.07   12.20
   2   6 -12    0.72    8.52
  -2   6  12    3.79   12.45
  -2   6  13   19.54   13.15
   2   6 -13   19.76    9.08
  -2  -6  13   22.57   13.13
  -2   6  13   31.66   13.13
  -2   6  14   25.72   13.65
   2   6 -14   21.93   13.66
  -2  -6  14   18.62    9.69
  -2   6  14   20.32   13.62
   2   7  -1 1476.69   17.06
   2  -7  -1 1541.24   28.40
  -2  -7   1 1471.91   15.50
  -2   7   1 1526.78   17.37
   2  -7  -1 1436.58   26.21
  -2  -7   2  558.27   10.84
   2   7  -2  550.30   12.96
   2  -7  -2  566.31   34.96
  -2   7   2  608.48   11.04
  -2   7   3   23.77   10.08
  -2  -7   3   15.02    7.42
   2   7  -3   13.60    7.44
   2   7  -4  438.99   12.88
  -2  -7   4  456.94   10.61
  -2  -7   5   21.05   10.17
   2   7  -5   18.12   10.18
  -2  -7   6   48.87    7.63
   2   7  -6   42.27   10.58
  -2  -7   7    6.17   10.42
   2   7  -7   -2.58    7.21
  -2   7   8   22.95   15.68
  -2   7   8   22.63   15.92
   2   7  -8   28.04    7.78
  -2  -7   8   27.13   10.71
  -2   7   9    6.23   13.79
   2   7  -9   16.34   10.94
  -2  -7   9    6.40    7.69
  -2   7   9    5.66   11.18
  -2   7  10   31.04   14.28
  -2  -7  10   24.58    8.35
  -2   7  10   33.52   14.09
   2   7 -10   24.04   11.31
  -2  -7  11   35.88   12.03
  -2   7  11   31.12   12.25
   2   7 -11   40.92   11.88
  -2   7  11   30.55   12.51
  -2   7  12    8.45   12.62
  -2   7  12    6.74   12.34
   2   7 -12    8.35    8.55
  -2  -7  12    9.90   12.20
  -2  -7  13    7.14   13.14
  -2   7  13   12.01   13.28
   2   7 -13   26.84   12.74
  -2   7  13   10.80   13.00
  -2   7  14    8.51   13.51
   2   7 -14   -4.74   13.88
  -2   7  14    9.26   13.39
  -2  -7  14    2.74    9.29
   2   8  -1 1116.20   15.42
  -2  -8   1 1156.57   13.58
   2  -8  -1 1127.35   24.25
  -2   8   1 1190.08   24.18
  -2   8   1 1161.03   13.82
   2   8  -2   11.94    9.82
   2  -8  -2    9.05   14.26
  -2  -8   2   12.94    7.20
  -2   8   2   11.59    9.84
   2  -8  -2   11.34   15.38
  -2  -8   3  212.09   11.33
  -2   8   3  212.26   10.97
  -2  -8   3  219.31   23.17
   2   8  -3  200.26   11.41
  -2  -8   4    5.53    7.13
   2   8  -4    0.68   10.17
  -2  -8   5  173.49    8.51
   2   8  -5  176.55    8.70
   2   8  -6   66.73   10.90
  -2  -8   6   58.63   10.76
   2   8  -7   11.46    7.67
  -2  -8   7   14.54    7.86
  -2  -8   8   24.48   11.16
   2   8  -8   25.74   10.85
  -2   8   8   18.82   19.21
  -2   8   8   20.06   19.33
   2   8  -9   13.88    8.02
  -2   8   9   21.46   14.00
  -2  -8   9   19.03    7.93
  -2   8   9   18.26   14.33
  -2  -8  10   33.58    8.35
   2   8 -10   29.58   11.60
  -2   8  10   30.66   14.53
  -2   8  10   34.89   14.39
   2   8 -11   48.50    8.75
  -2  -8  11   47.13   12.18
  -2   8  11   43.49   12.73
  -2   8  11   55.08   12.58
  -2   8  12   26.40   12.97
   2   8 -12   23.56   11.95
  -2   8  12   21.89   12.89
  -2  -8  12   19.44   12.18
   2   8 -13   -1.07    9.25
  -2   8  13    3.39   12.82
  -2   8  13    3.55   13.09
  -2  -8  13   -1.69   13.07
  -2  -8  14    1.29    9.63
  -2   8  14   -0.12   13.80
   2   8 -14   -0.46    9.62
  -2   8  14    4.32   13.71
   2  -9  -1  112.26   11.71
  -2   9   1  114.17   11.55
  -2   9   1  125.10    7.74
  -2  -9   1  109.56    7.69
   2   9  -1  113.86    7.70
   2   9  -2  190.71    8.26
   2  -9  -2  192.94   16.32
  -2   9   2  189.73   16.05
  -2  -9   2  207.34   10.71
  -2   9   2  187.06    8.01
  -2   9   3  434.92   11.88
  -2  -9   3  425.47    9.92
   2   9  -3  414.48    9.96
   2   9  -4   23.67   10.42
  -2  -9   4   33.05    7.38
  -2  -9   5   57.60    8.08
   2   9  -5   57.74    7.85
  -2  -9   6  132.36    8.55
   2   9  -6  134.77    8.64
   2   9  -7   42.47    8.07
  -2  -9   7   44.85   11.00
   2   9  -8   -6.60   10.95
  -2  -9   8    3.26    7.63
  -2   9   9   13.78   13.99
  -2  -9   9   21.69    8.14
  -2   9   9   14.61   14.09
   2   9  -9    6.58    7.83
  -2   9  10    2.73   11.50
   2   9 -10    4.40    8.13
  -2  -9  10   -1.52    8.21
  -2   9  10    0.95   11.34
  -2  -9  11   65.72   12.49
   2   9 -11   66.71   12.11
  -2   9  11   79.23   15.66
  -2   9  11   73.89   15.66
   2   9 -12   -1.17    8.95
  -2  -9  12   -1.52   12.55
  -2   9  12    7.72   12.81
  -2   9  12    4.74   12.84
  -2  -9  13   27.45   13.24
  -2   9  13   18.96   13.23
  -2   9  13   21.83   13.46
   2   9 -13   21.83   12.93
  -2   9  14   -0.86   13.54
  -2  -9  14   -0.53    9.89
   2   9 -14    2.06   13.71
  -2   9  14    4.55   14.28
   2  10  -1    5.29    6.76
  -2  10   1    5.53    9.99
  -2 -10   1   -5.02    9.28
  -2  10   1    5.52    9.70
   2 -10  -1    5.22   10.15
  -2  10   2  145.88   10.41
   2  10  -2  140.52    8.29
  -2  10   2  130.54   14.27
   2 -10  -2  137.43   14.68
  -2 -10   2  137.50    8.15
   2  10  -3   10.38    7.45
  -2  10   3   -1.36    6.79
  -2 -10   3    1.34    6.98
   2  10  -4  110.92   10.90
  -2 -10   4  100.82   14.20
  -2 -10   4   96.69    7.97
   2  10  -5   36.03   10.72
  -2 -10   5   16.85   10.45
  -2 -10   6   51.27   11.02
   2  10  -6   54.79   10.96
  -2 -10   7    2.11   10.87
   2  10  -7   12.19    7.75
   2  10  -8   87.85   11.59
  -2 -10   8   94.08    8.58
  -2  10   9   12.62   16.62
  -2 -10   9    5.40   11.36
  -2  10   9   10.90   14.40
   2  10  -9   20.31    7.89
  -2  10  10    7.13   14.26
  -2 -10  10    5.11    8.38
  -2  10  10    3.95   14.11
   2  10 -10   13.00   11.68
   2  10 -11    6.19   11.92
  -2 -10  11   11.04   12.08
  -2  10  11    6.20   15.06
  -2  10  11    4.80   15.12
  -2  10  12    4.97   12.75
   2  10 -12   -0.67    8.94
  -2  10  12    6.43   15.73
  -2 -10  12   -3.85   12.83
  -2 -10  13   -2.48   12.94
  -2  10  13    2.43   13.33
  -2  10  13   -0.59   13.23
   2  10 -13    6.93   13.45
  -2 -10  14   23.60    9.84
  -2  10  14   30.84   17.88
   2  10 -14   43.61   13.80
  -2  10  14   30.71   14.69
  -2  11   1   10.98   12.03
   2  11  -1    7.45    7.26
  -2 -11   1    9.46    6.96
  -2  11   1    5.21    7.04
   2 -11  -1    4.51   10.12
   2  11  -2    1.34    7.48
  -2  11   2    5.12   10.09
   2 -11  -2    4.81   12.58
  -2  11   2    7.35    9.74
  -2 -11   2   10.50    6.80
   2  11  -3  288.14   12.05
  -2  11   3  307.19    8.62
   2 -11  -3  291.84   20.09
  -2 -11   3  290.95    8.73
  -2  11   3  299.33   21.73
  -2 -11   4   31.43   13.95
  -2  11   4   31.25    7.04
   2  11  -4   25.33   10.55
  -2 -11   4   23.23   10.39
  -2 -11   5   67.58   11.22
  -2 -11   5   62.66    8.08
   2  11  -5   61.76   10.89
   2  11  -6   -4.84    7.88
  -2 -11   6    2.91    7.52
  -2 -11   7  263.04    9.38
   2  11  -7  284.74   12.31
  -2 -11   8   71.50   11.60
   2  11  -8   70.87    8.24
   2  11  -9   24.00    8.33
  -2  11   9   24.26   16.74
  -2  11   9   20.79   14.80
  -2 -11   9   18.88   11.42
  -2  11  10   -2.45   14.95
   2  11 -10  -11.90    8.36
  -2  11  10   -0.32   16.80
  -2 -11  10   -0.59    8.20
  -2 -11  11    1.62   12.25
  -2  11  11    0.57   15.19
   2  11 -11    5.57   12.28
  -2  11  11    2.07   14.93
  -2  11  12    2.85   13.09
  -2  11  12    4.37   16.05
   2  11 -12    1.30    9.30
  -2 -11  12   11.32   13.02
   2  11 -13    2.67    9.61
  -2  11  13   -1.37   14.10
  -2 -11  13   23.84   13.63
  -2  11  13   -1.07   13.31
  -2  12   1   12.26   12.51
  -2  12   1   10.85    7.15
  -2 -12   1    6.75    9.96
   2  12  -1    5.51    7.27
   2 -12  -1   13.90   10.69
  -2 -12   2    5.05    7.32
  -2  12   2    7.19   10.34
  -2  12   2   15.89    6.97
   2  12  -2    2.18   10.10
   2 -12  -2   12.30   10.50
  -2 -12   3   45.20    7.56
  -2  12   3   50.16   13.43
  -2  12   3   53.76    7.39
   2 -12  -3   51.30   13.94
   2  12  -3   48.32    8.16
   2 -12  -4   88.80   18.81
  -2 -12   4   89.64   14.63
  -2 -12   4   87.60   11.15
  -2  12   4   87.77   20.67
   2  12  -4   96.49    8.29
  -2  12   4   85.68    7.75
  -2 -12   5   21.89   13.75
   2  12  -5   22.69   11.01
  -2 -12   5   22.43   10.66
   2  12  -6    7.95    8.00
  -2 -12   6    2.31   10.94
  -2 -12   7  188.27    8.90
   2  12  -7  195.03    9.14
   2  12  -8   11.46    8.05
  -2 -12   8    0.34   11.11
  -2  12   8    5.93   21.65
  -2  12   8    5.58   22.18
  -2  12   9    5.19   14.21
  -2 -12   9   15.55   11.54
   2  12  -9    7.81    8.16
  -2  12   9    6.38   16.84
  -2  12  10    1.97   15.10
  -2  12  10    2.76   15.21
  -2 -12  10   -1.37    8.24
   2  12 -10    9.06    8.28
  -2  12  11   52.96   16.16
   2  12 -11   56.73   12.75
  -2  12  11   56.59   16.28
  -2 -12  11   46.10   12.77
  -2 -12  12   24.48   13.07
   2  12 -12   15.95    9.32
  -2  12  12   20.40   16.48
  -2  12  12   17.60   13.33
   2  12 -13   29.36    9.86
  -2 -12  13   39.72   13.80
  -2  12  13   35.17   17.07
  -2  12  13   28.75   17.74
  -2  13   1   99.93   10.55
   2 -13  -1   98.59   11.65
  -2  13   1   98.18   11.27
   2  13  -1   91.53    7.56
  -2 -13   1  104.61   10.68
  -2 -13   2    5.83   10.08
  -2  13   2   -1.94   10.68
   2 -13  -2    2.85   11.06
  -2  13   2   14.77   10.08
   2  13  -2    2.42   10.14
   2 -13  -3    3.97   13.24
  -2  13   3   11.37    7.21
   2  13  -3    4.84   10.45
  -2 -13   3    2.10    7.73
  -2  13   3    3.69   13.28
  -2  13   4  554.72   12.65
  -2  13   4  555.28   23.62
   2 -13  -4  542.38   21.38
  -2 -13   4  557.42   17.90
  -2 -13   4  556.43   10.73
   2  13  -4  550.61   11.03
  -2 -13   5  274.95   14.20
  -2  13   5  297.83   24.71
  -2 -13   5  278.58    9.41
  -2  13   5  268.95   24.43
   2  13  -5  269.75   12.16
   2  13  -6   33.87   10.94
  -2 -13   6   30.91   11.29
  -2 -13   6   34.42    8.14
   2  13  -7   23.18    8.05
  -2 -13   7   34.24   11.40
  -2  13   8    2.79   17.88
  -2 -13   8   11.97   11.44
  -2  13   8    4.14   18.28
   2  13  -8    7.03    7.90
  -2  13   9   15.10   17.41
  -2  13   9   15.13   17.92
  -2 -13   9    8.77   11.90
   2  13  -9   10.87   11.88
  -2  13  10    0.51   14.97
  -2  13  10   -0.72   15.04
   2  13 -10   -5.42    8.87
  -2 -13  10    4.70    8.94
   2  13 -11    9.26    9.02
  -2 -13  11    5.29   12.74
  -2  13  11    3.32   15.84
  -2  13  11    4.64   12.99
   2  13 -12   19.46    9.26
  -2  13  12   30.74   14.11
  -2 -13  12   31.29   13.02
  -2  13  12   31.03   14.01
  -2 -13  13    8.10   13.87
   2  13 -13    5.88    9.88
  -2  13  13    3.49   14.35
  -2  13  13    7.41   14.42
  -2  14   1  327.93   13.49
   2  14  -1  308.70    9.07
   2 -14  -1  309.19   13.42
  -2 -14   1  329.45    9.11
  -2  14   1  303.57    9.24
  -2 -14   2  118.60    7.87
   2 -14  -2  112.55   11.88
   2  14  -2  109.89    7.95
  -2  14   2  104.18   11.90
  -2  14   2  105.98   10.74
   2 -14  -3   28.20   13.43
  -2  14   3   22.50   10.27
  -2 -14   3   32.04   10.18
   2  14  -3   40.89   10.65
  -2  14   3   29.20   11.27
  -2  14   4    4.05    7.46
  -2 -14   4    7.53    7.47
  -2  14   4   12.97   13.45
   2  14  -4   11.77   10.68
   2 -14  -4   11.87   13.32
  -2 -14   5   27.60   11.28
  -2  14   5   17.85   16.04
  -2 -14   5   23.34   11.31
   2  14  -5   17.65   10.87
  -2  14   5   17.43    7.60
  -2  14   6    1.78   16.21
  -2  14   6    0.24   16.19
  -2 -14   6    6.77   10.98
  -2 -14   6    0.88   11.08
   2  14  -6    7.35   11.24
   2  14  -7    3.91   11.50
  -2 -14   7    2.75   11.76
  -2 -14   7   22.88   11.56
  -2  14   7    3.91   16.24
  -2  14   7    5.25   18.38
  -2  14   8    5.43   17.12
   2  14  -8   14.91   11.67
  -2  14   8    7.36   18.52
  -2 -14   8    0.33    8.19
  -2  14   9   27.24   17.43
   2  14  -9   21.26    8.53
  -2 -14   9   17.83   11.88
  -2  14   9   25.15   15.48
  -2  14  10   20.67   15.68
   2  14 -10   13.19   12.80
  -2 -14  10   16.21    9.03
  -2  14  10   16.93   16.21
  -2  14  11    9.40   16.03
   2  14 -11   10.63    9.19
  -2  14  11    6.11   16.35
  -2 -14  11    7.52   13.13
  -2  14  12    3.05   16.58
  -2 -14  12   15.75   13.73
  -2  14  12    2.87   13.82
   2  14 -12   12.88   13.95
   2  15  -1  173.25    8.31
   2 -15  -1  174.69   12.68
  -2  15   1  184.00   12.21
  -2  15   1  190.48    8.35
  -2 -15   1  181.47    8.57
  -2  15   2   28.58    7.79
  -2  15   2   28.26   11.09
  -2 -15   2   20.47    7.72
   2 -15  -2   26.41   11.10
   2  15  -2   27.46    7.48
   2  15  -3  287.84    9.71
  -2  15   3  310.26   11.91
  -2  15   3  292.58   16.49
  -2 -15   3  311.75   12.65
   2 -15  -3  300.99   14.34
   2 -15  -4   12.07   11.02
  -2  15   4    9.50   13.49
  -2 -15   4   11.73   11.30
   2  15  -4   21.65    7.55
  -2  15   4    3.42    7.35
  -2  15   5   94.38    8.07
  -2 -15   5  108.85   12.38
   2  15  -5  104.23    8.75
  -2  15   5   97.98   17.77
   2 -15  -5  110.62   15.49
  -2 -15   5  105.44    8.13
   2  15  -6   48.92   11.59
  -2 -15   6   45.83   14.17
  -2 -15   6   52.19   11.41
  -2  15   6   47.91   17.13
  -2  15   6   39.67   14.83
  -2 -15   7   12.53   11.97
  -2 -15   7   19.48    7.97
  -2  15   7   14.61   17.21
   2  15  -7   26.76   11.87
  -2  15   7   15.18   14.80
   2  15  -8    5.16    8.69
  -2  15   8    6.95   17.55
  -2  15   8    5.47   17.68
  -2 -15   8    5.34    8.36
  -2 -15   8    3.70   12.20
  -2 -15   9   22.20    8.60
   2  15  -9   24.74   12.18
  -2  15   9   27.09   16.03
  -2  15   9   27.66   17.87
  -2  15  10   66.77   19.55
   2  15 -10   57.57    9.61
  -2 -15  10   82.56   12.98
  -2  15  10   76.00   17.00
  -2  15  11    7.94   16.46
  -2 -15  11   18.21   13.15
  -2  15  11    7.96   16.59
   2  15 -11   13.43   13.12
  -2  15  12    7.07   17.22
  -2 -15  12    6.11   13.79
   2  15 -12   18.63   13.94
  -2  15  12    7.13   17.21
   2  16  -1    6.80    7.66
  -2  16   1   -1.75   10.64
  -2  16   1    8.48   11.36
   2 -16  -1    0.01   11.35
  -2 -16   1    1.19    7.21
  -2 -16   2  421.58   10.14
   2  16  -2  397.19    9.97
  -2  16   2  407.67    9.94
   2 -16  -2  403.80   16.97
  -2  16   2  417.35   14.98
  -2  16   3  171.05   11.29
  -2  16   3  162.24   14.75
   2 -16  -3  185.99   14.95
   2  16  -3  153.77   12.25
  -2 -16   3  181.25    9.15
  -2  16   4   94.34    8.11
  -2  16   4   80.13   14.78
  -2 -16   4   92.96    8.27
   2 -16  -4   88.97   12.33
   2  16  -4   92.57    8.63
   2  16  -5    5.33    8.12
  -2 -16   5    6.60   11.92
  -2  16   5    1.70   14.12
   2 -16  -5    2.67   13.73
  -2  16   5    9.69   10.84
  -2 -16   5   10.90   11.06
   2  16  -6  112.88   12.14
  -2 -16   6  101.89    8.58
  -2 -16   6  106.26   12.96
  -2  16   6   91.02   15.53
  -2  16   6  104.52    8.34
  -2 -16   7    5.85    8.32
   2  16  -7    4.06   12.08
  -2 -16   7   14.32    8.75
  -2  16   7    1.86   14.98
  -2  16   7    5.40   14.99
  -2  16   8   39.74   15.94
  -2 -16   8   33.79    8.85
  -2  16   8   34.50   18.25
   2  16  -8   34.98    8.52
  -2 -16   8   41.21   12.60
  -2  16   9   -1.26   15.83
  -2 -16   9    9.71   12.69
  -2 -16   9   -0.70    8.55
  -2  16   9   -1.45   15.54
   2  16  -9   -0.52   12.50
  -2  16  10    3.72   18.68
  -2 -16  10    9.02   12.87
  -2 -16  10    6.43   13.09
  -2  16  10   -0.91   16.09
   2  16 -10    9.52   13.23
  -2  16  11   -0.56   16.75
  -2 -16  11   14.58   13.24
  -2  16  11   -1.47   16.67
   2  16 -11   -0.52    9.70
   2 -17  -1   57.89    8.71
  -2  17   1   57.72   11.85
   2  17  -1   59.61    7.78
  -2 -17   1   66.26    7.77
  -2  17   1   67.70    7.97
  -2  17   2  214.32   13.32
   2  17  -2  224.60   11.63
  -2  17   2  222.75   11.87
   2 -17  -2  216.58   13.19
  -2 -17   2  208.80    8.88
  -2  17   3   12.18    7.74
   2 -17  -3    6.35   13.43
   2  17  -3    2.93    7.63
  -2 -17   3  -10.09   10.71
  -2  17   3    7.54   11.13
   2 -17  -4   11.92   11.54
  -2  17   4    6.59    7.69
  -2  17   4    4.96   14.01
   2  17  -4    6.91    7.79
  -2 -17   4    8.21   11.39
  -2 -17   5   20.09    8.15
   2 -17  -5   12.90   11.72
  -2  17   5   11.60   14.32
   2  17  -5   22.72   11.44
  -2  17   5   13.80   11.07
   2  17  -6   15.96    8.78
   2 -17  -6   12.87   12.12
  -2  17   6   29.69    7.84
  -2 -17   6   13.51   12.15
  -2  17   6   15.87   14.43
  -2 -17   6   31.79   11.91
  -2 -17   7   14.20   12.38
  -2 -17   7   10.85   12.05
  -2  17   7   12.31   15.34
  -2  17   7   12.97   15.37
   2  17  -7   19.49   12.27
  -2 -17   8    6.98   12.41
  -2 -17   8    7.08   12.44
   2  17  -8    7.85    8.70
  -2  17   8    3.67   15.72
  -2  17   8    0.82   15.37
  -2 -17   9    4.08   13.26
  -2  17   9    6.55   16.17
  -2 -17   9   10.87    8.99
   2  17  -9    2.31    9.41
  -2  17   9    4.93   16.22
  -2  17  10   11.45   16.89
  -2 -17  10    0.96   13.42
   2  17 -10   20.67   13.49
  -2  17  10   12.07   16.75
  -2 -17  10   13.08    9.61
  -2  17  11   25.30   17.60
   2  17 -11   10.67   14.28
  -2 -17  11   42.08   14.07
  -2 -17  11   22.50   10.28
  -2  17  11   23.32   17.63
  -2  18   1    8.67   11.13
  -2  18   1   -0.14   10.94
   2  18  -1   -3.89    7.84
  -2 -18   1    0.56   10.91
   2 -18  -1    6.51   11.63
  -2  18   2   -6.13   11.96
   2 -18  -2    3.60   11.84
   2  18  -2   -0.78   11.32
  -2 -18   2   14.51   11.13
  -2  18   2   18.83    7.69
   2  18  -3    8.26   10.85
  -2 -18   3    0.84   11.22
  -2  18   3    5.83   11.59
   2 -18  -3    6.69   11.28
  -2  18   3   13.66    7.86
  -2  18   4    5.19    8.10
   2  18  -4   -0.04    8.32
  -2  18   4    8.37   14.52
   2 -18  -4   11.36   11.65
  -2 -18   4    8.32    8.09
   2  18  -5  196.97   12.45
  -2  18   5  215.09   11.92
  -2  18   5  174.14   14.13
  -2 -18   5  193.72   12.61
   2 -18  -5  195.03   16.57
  -2 -18   6   71.45   12.67
  -2  18   6   81.15    8.60
   2 -18  -6   70.91   15.93
  -2 -18   6   79.29   12.94
  -2  18   6   61.52   16.13
   2  18  -6   70.56    8.74
  -2  18   7   63.32   16.20
  -2 -18   7   75.90   13.42
  -2  18   7   72.35    8.75
  -2  18   7   78.84   16.48
   2  18  -7   90.23   13.06
  -2 -18   7   74.02   12.45
  -2  18   8   42.78   16.61
  -2  18   8   43.06   16.78
  -2 -18   8   42.41   12.99
   2  18  -8   35.41   13.09
  -2 -18   8   38.99   13.09
  -2  18   9   37.46   16.82
   2  18  -9   43.88    9.49
  -2 -18   9   49.21   13.49
  -2 -18   9   40.21    9.55
  -2  18   9   44.86   14.18
  -2  18  10   21.17   17.90
  -2 -18  10   13.88   13.62
  -2  18  10   15.25   17.64
   2  18 -10   10.10    9.87
  -2 -18  10    0.44    9.21
  -2  19   1    7.56   11.80
  -2 -19   1   17.93   11.22
   2 -19  -1   10.86   11.75
  -2  19   1   14.69    8.04
   2  19  -1   13.06    8.00
   2 -19  -2   12.68   11.91
  -2  19   2   12.58   11.94
  -2 -19   2   15.94    8.30
   2  19  -2   22.59    8.27
  -2  19   2    4.35    8.09
   2 -19  -3    0.54   11.95
  -2  19   3    6.19    7.94
  -2 -19   3    7.23    7.95
  -2  19   3   -1.85   11.84
   2  19  -3   -9.76   10.91
  -2 -19   4   14.62   12.17
  -2  19   4   13.34   12.25
   2 -19  -4   13.18   11.91
   2  19  -4   -4.00    8.18
  -2  19   4   16.48    7.91
  -2  19   5   22.18   15.15
   2 -19  -5   21.47   11.98
  -2  19   5   29.45   11.76
  -2 -19   5   27.87    8.68
   2  19  -5   22.12    8.48
   2 -19  -6    5.08   15.36
  -2  19   6   11.02    8.26
   2  19  -6   -1.95    8.86
  -2 -19   6   -7.61    8.90
  -2  19   6    4.65   15.31
  -2  19   7   -9.11    8.58
   2  19  -7   -0.65   12.64
  -2 -19   7    6.71    9.05
  -2 -19   7    2.29   13.10
  -2  19   7    0.78   12.94
  -2  19   7    6.08   15.81
  -2 -19   8   14.50   13.48
  -2  19   8   13.21   16.49
  -2 -19   8   -6.44   13.08
   2  19  -8   18.95    9.54
  -2  19   8   10.85   13.42
  -2 -19   9  131.90   14.44
  -2  19   9  128.31   18.84
  -2 -19   9  110.85   14.31
   2  19  -9  113.38   10.68
  -2  19   9  110.49   18.64
  -2 -19  10   -2.88   13.96
  -2  19  10    4.63   17.84
   2  19 -10    7.58    9.91
  -2  19  10    5.19   14.24
  -2  20   1   10.30   12.03
  -2 -20   1   21.17    8.31
   2  20  -1   16.09    8.26
   2 -20  -1   12.58   12.09
  -2  20   1   21.03    8.15
  -2 -20   2   22.09    8.41
   2  20  -2   11.61    8.23
  -2  20   2   34.93    8.24
  -2  20   2   16.52   12.19
   2 -20  -2   19.04   12.37
  -2  20   3   16.75   12.22
  -2  20   3   22.24    8.32
   2 -20  -3   21.81   12.23
   2  20  -3   16.05    8.65
  -2 -20   3   20.83   11.97
   2 -20  -4    9.48   12.53
  -2 -20   4   11.76    8.31
  -2  20   4    6.01   12.28
   2  20  -4   16.76   12.10
  -2  20   4   -1.25    8.55
   2 -20  -5   -4.49   12.77
  -2  20   5    8.73   12.53
  -2 -20   5   -7.31    8.95
  -2  20   5    8.07   11.86
   2  20  -5    9.30   12.18
  -2  20   6   -2.94    8.45
  -2 -20   6   -1.09    9.01
   2 -20  -6    4.63   13.21
  -2  20   6    6.29   15.69
   2  20  -6    6.26   12.72
   2  20  -7   13.90    9.13
  -2 -20   7   14.04   13.08
  -2 -20   7   20.88    9.24
  -2  20   7   12.32   13.50
  -2  20   7   23.98    8.78
  -2  20   8    9.19    8.87
  -2 -20   8   21.58    9.46
  -2  20   8   11.56   17.15
   2  20  -8   23.80    9.71
  -2 -20   8   20.60   13.56
  -2  20   8   24.91   16.83
  -2 -20   9    2.36   14.29
  -2  20   9   -0.93   17.77
  -2 -20   9   13.41   13.61
   2  20  -9    5.89    9.89
  -2  20   9   -2.38   17.62
   2  21  -1   59.61    8.67
   2 -21  -1   55.17   12.92
  -2 -21   1   54.31    8.64
  -2  21   1   56.89   12.05
  -2  21   1   41.98    9.32
   2  21  -2    5.89    8.58
  -2  21   2    3.69   12.49
  -2 -21   2    6.67   12.07
  -2  21   2    5.45   11.78
   2 -21  -2   -0.30   12.81
   2 -21  -3   22.69   12.84
  -2  21   3   19.26   12.76
  -2  21   3   18.54   11.97
  -2 -21   3   15.26    8.95
   2  21  -3   20.55    8.56
  -2  21   4   16.99   12.97
   2  21  -4   14.50    9.15
   2 -21  -4   25.61   13.00
  -2 -21   4   16.44   12.42
  -2  21   4   14.09    8.50
  -2 -21   5   36.20   12.84
   2  21  -5   20.28    9.25
  -2  21   5   21.28   13.31
  -2  21   5   31.72   12.40
   2 -21  -5   33.51   13.13
   2  21  -6   11.40    9.29
   2 -21  -6   13.01   13.18
  -2 -21   6   20.38   13.17
  -2  21   6   12.96   13.46
  -2  21   6   25.87   12.58
  -2 -21   7   15.19   13.49
  -2  21   7    1.78   16.60
   2  21  -7    2.67    9.49
  -2  21   7   11.81    8.86
  -2 -21   8  -10.22    9.75
  -2 -21   8    5.45   13.75
  -2  21   8    3.01   17.56
  -2  21   8    0.94   17.45
   2  21  -8   -0.78    9.81
  -2  21   8   -2.60   13.23
  -2  22   1   -3.03    8.41
   2  22  -1   -5.15    8.52
   2 -22  -1    7.85   12.71
  -2 -22   1   13.50   12.17
  -2  22   1   -4.78   12.73
  -2  22   2   27.03    8.81
  -2  22   2   33.89   12.76
   2  22  -2   42.82   12.46
   2 -22  -2   29.54   13.15
  -2 -22   2   24.93    8.84
  -2  22   3   34.62   12.81
  -2  22   3   13.23   13.14
   2  22  -3   32.23   12.56
  -2 -22   3    9.29   12.74
   2 -22  -3   27.17   13.05
   2 -22  -4    5.67   12.92
  -2  22   4    2.88   12.92
  -2 -22   4    0.23   12.80
   2  22  -4   24.39   12.86
  -2  22   4    2.93    9.16
  -2  22   5   40.32   12.71
   2  22  -5   27.95   13.43
   2 -22  -5   31.32   13.69
  -2  22   5   23.50   13.73
  -2 -22   5   27.74    9.22
  -2  22   6   -2.36   12.87
   2 -22  -6    2.00   16.24
  -2  22   6    7.34   17.22
  -2 -22   6   12.28    8.92
   2  22  -6   10.66    9.54
  -2 -22   7    0.14   14.07
   2  22  -7    1.37    9.53
  -2  22   7    7.00   13.11
  -2  22   7    0.15   14.48
   2 -22  -7    5.42   17.47
  -2  23   1   57.23   13.68
  -2  23   1   -0.03    8.30
   2  23  -1   48.17   12.93
   2 -23  -1   70.12   10.10
  -2 -23   1   56.90    9.19
   2  23  -2    2.35   12.71
  -2 -23   2   -2.80   12.83
  -2  23   2    5.04    9.05
   2 -23  -2    6.71   12.99
  -2  23   2    1.06   13.03
  -2  23   3    2.94   13.44
  -2  23   3    4.02   12.68
  -2 -23   3    8.84    8.92
   2 -23  -3    2.13   13.52
   2  23  -3    5.07    9.37
   2  23  -4    1.98    8.98
   2 -23  -4    0.04   13.54
  -2  23   4    7.48   13.39
  -2 -23   4    3.31    9.01
  -2  23   4   -3.33    8.99
  -2  23   5   16.58   13.32
   2  23  -5    8.60    9.71
  -2 -23   5   -1.81    9.73
  -2  23   5    4.16   13.91
   2 -23  -5    1.97   13.73
   2  23  -6    2.61   14.05
   2 -23  -6    1.84   13.97
  -2  23   6   -0.62   13.48
  -2  23   6    0.97   14.21
  -2 -23   6    1.12    9.82
  -2  24   1    8.92   12.39
  -2 -24   1   23.99   13.23
  -2  24   1    2.63   13.58
   2 -24  -1    9.45   13.92
   2  24  -1   14.21   12.90
   2 -24  -2   11.47   13.79
  -2  24   2    0.34    8.84
  -2 -24   2   15.01    9.29
  -2  24   2   21.32   14.18
   2  24  -2   19.58   13.40
  -2  24   3   12.05   13.19
   2 -24  -3    9.23   13.93
   2  24  -3    6.36    9.26
  -2 -24   3    4.59   13.46
  -2  24   3    5.31   13.69
  -2  24   4    3.22    9.80
   2 -24  -4   -0.68   13.98
  -2  24   4   -0.88   13.93
  -2 -24   4   -4.75   14.02
   2  24  -4    9.62   13.52
  -1   0   1    1.82   10.47
   1   0  -1    0.92    9.98
   1   0  -2  647.89   20.47
  -1   0   2  671.66   20.38
  -1   0   3    0.40    9.93
   1   0  -3    3.80    9.71
  -1   0   4   16.23   10.34
   1   0  -4   14.17   10.07
   1   0  -5    3.01   11.28
  -1   0   5    2.05   11.57
  -1   0   6  102.78   11.90
   1   0  -6  106.32   11.19
  -1   0   7   -3.23    9.78
   1   0  -7    4.66    6.97
  -1   0   8   15.15    9.58
   1   0  -8    8.21    6.99
  -1   0   9   -4.70    7.11
   1   0  -9   -1.46    9.73
  -1   0  10  222.66   11.72
   1   0 -10  228.00    9.16
  -1   0  11    5.93    7.71
   1   0 -11    1.35   10.52
   1   0 -12   22.47   11.22
  -1   0  12   18.94   11.86
  -1   0  13   -2.03    8.14
   1   0 -13    1.69    7.87
   1   0 -14    9.90    8.48
  -1   0  14   16.75   12.24
   1   0 -15   -3.42    9.16
  -1   0  15   -1.00   13.10
  -1   0  16   17.76   13.96
   1  -1  -1  138.19   13.55
  -1   1   1  145.12   15.82
  -1  -1   1  139.34   12.44
   1   1  -1  136.80   12.31
   1   1  -2    9.26   10.39
  -1   1   2    8.39   10.17
   1  -1  -2    7.49   10.34
  -1  -1   2    9.68   10.29
  -1  -1   3    3.39    9.93
   1  -1  -3    5.14    9.93
  -1   1   3    4.55    9.99
   1   1  -3    0.21    9.79
   1  -1  -4    3.69    9.66
  -1   1   4    2.47   10.28
   1   1  -4   -1.92   10.05
  -1  -1   4    1.51   10.01
  -1  -1   5  224.86   10.68
   1   1  -5  217.00   12.60
  -1   1   5  233.06   13.72
   1  -1  -5  234.03   13.38
  -1   1   6    9.78   10.64
   1   1  -6   10.51   10.59
   1  -1  -6   16.34   10.47
  -1  -1   6   16.90    7.64
  -1   1   7   63.06   10.57
   1  -1  -7   56.68    7.48
  -1  -1   7   49.78   10.36
   1   1  -7   62.19   10.36
  -1  -1   8   49.26    9.89
  -1   1   8   51.58    9.81
   1  -1  -8   55.05    9.78
   1   1  -8   51.53   10.10
  -1   1   9   52.78   10.49
  -1  -1   9   57.24   10.41
   1   1  -9   55.18   10.10
   1  -1  -9   46.84   10.21
   1  -1 -10  197.99   11.28
  -1  -1  10  200.31    9.08
  -1   1  10  200.14   11.96
   1   1 -10  204.42    9.12
  -1   1  11  120.52    8.43
   1   1 -11  115.09   11.39
  -1  -1  11  111.58    8.55
   1  -1 -11  113.85   11.17
   1   1 -12  224.29   12.24
  -1  -1  12  236.80   12.51
  -1   1  12  237.10   12.77
   1  -1 -12  236.53    9.69
  -1  -1  13   18.20   11.97
  -1   1  13   19.82   11.64
   1   1 -13    6.87   11.62
   1  -1 -13   19.07   11.31
   1   1 -14    4.04   12.06
  -1  -1  14    0.66   12.34
  -1   1  14    2.66    8.87
  -1  -1  15   30.84    9.40
   1   1 -15   29.94   12.89
  -1   1  15   28.02    9.29
   1   1 -16   11.69   13.68
  -1   1  16   13.55   14.10
  -1  -1  16   20.33    9.91
  -1   1  16   15.81    9.70
   1   2  -1 1878.45   25.52
   1  -2  -1 1920.05   43.21
  -1  -2   1 1876.23   24.13
   1  -2  -1 1965.20   43.22
  -1  -2   2  533.57   14.27
   1   2  -2  519.92   15.89
  -1   2   3   13.62   12.90
   1  -2  -3   15.18   12.21
   1   2  -3   13.81   10.00
  -1  -2   3   12.30   10.11
   1  -2  -4   11.75    9.86
  -1   2   4   10.91   10.30
   1   2  -4    7.40    7.70
  -1  -2   4   10.84   10.66
   1  -2  -5  175.91   12.78
  -1   2   5  172.49   13.19
   1   2  -5  179.01    9.39
  -1  -2   5  169.72   12.35
   1   2  -6  151.19    9.04
  -1   2   6  152.85   12.11
   1  -2  -6  155.27    9.31
  -1  -2   6  155.51    8.84
  -1   2   7  454.87   13.33
   1   2  -7  438.07   10.73
   1  -2  -7  470.47   13.41
  -1  -2   7  437.16   12.89
   1   2  -8  221.26    8.73
   1  -2  -8  243.76   11.32
  -1   2   8  231.01   11.34
  -1  -2   8  232.78    9.06
  -1   2   9  136.88   11.13
   1  -2  -9  133.83   10.67
   1   2  -9  141.69    8.06
  -1  -2   9  132.92    8.22
   1   2 -10    6.83    7.58
  -1  -2  10    1.86   10.11
   1  -2 -10    7.72    7.38
  -1   2  10   10.16    7.43
   1   2 -11  387.03   12.71
  -1   2  11  362.57   12.93
   1  -2 -11  363.88   12.59
  -1  -2  11  363.77   10.23
  -1  -2  12  322.10   10.44
   1  -2 -12  344.61   10.07
   1   2 -12  322.86   10.12
  -1   2  12  325.19   13.05
  -1  -2  13    5.54   11.68
   1   2 -13   -8.75   11.54
  -1   2  13    7.70   11.80
  -1   2  14    6.48   12.43
  -1  -2  14   -5.00    8.78
   1   2 -14   -2.20   12.09
  -1   2  15    2.26    9.26
  -1   2  15   15.35   12.94
   1   2 -15   13.22   12.35
  -1  -2  15    6.70   12.90
  -1   2  16   -4.24   13.44
  -1   2  16    2.58    9.77
   1   2 -16   11.38   13.63
  -1  -2  16   -2.69   13.87
   1  -3  -1 8089.96   93.45
   1   3  -1 7811.73   46.98
  -1  -3   1 8010.00   47.24
  -1   3   1 8209.33   47.98
   1   3  -2 2498.88   26.18
  -1  -3   2 2457.80   26.93
  -1  -3   3  443.91   14.27
  -1   3   3  436.11   25.89
  -1   3   3  474.36   27.43
   1   3  -3  429.94   12.22
   1   3  -4 1015.06   18.03
  -1   3   4 1105.49   26.20
  -1  -3   4 1046.91   18.12
   1  -3  -5 1477.83   23.98
   1   3  -5 1455.44   19.55
  -1   3   5 1490.60   24.40
  -1  -3   5 1429.99   18.09
  -1   3   6  589.16   15.88
   1   3  -6  553.71   13.78
   1  -3  -6  569.87   15.46
  -1  -3   6  537.50   11.89
   1  -3  -7   13.21    9.97
  -1   3   7    2.52    9.85
  -1  -3   7    6.05    7.22
   1   3  -7   -0.74   10.18
  -1   3   8    8.58    6.69
  -1  -3   8   10.69    9.91
   1   3  -8    0.68    9.84
   1  -3  -8    7.60    6.57
   1  -3  -9   11.20    6.86
   1   3  -9    8.94   10.49
  -1  -3   9    6.95    7.24
  -1   3   9    6.64   10.25
   1   3 -10  182.35   11.81
  -1  -3  10  163.73   11.83
  -1   3  10  166.21   11.73
   1   3 -11   72.81    8.08
  -1   3  11   90.10   11.40
  -1  -3  11   72.87    8.23
  -1  -3  12   60.74    8.41
   1   3 -12   46.19    8.30
  -1   3  12   53.31   11.45
  -1  -3  13    8.19    8.36
  -1   3  13   -3.92   11.34
  -1   3  13   -0.98   11.73
   1   3 -13    3.18    8.03
   1   3 -14    1.79   11.86
  -1   3  14    3.95    8.68
  -1   3  14    5.62    8.54
  -1  -3  14    0.06   12.38
  -1   3  15    1.13    8.98
  -1   3  15   15.40   13.24
   1   3 -15   12.45   12.91
  -1  -3  15    7.60    9.36
   1   3 -16    7.90    9.90
  -1   3  16   18.73   13.48
  -1   3  16   10.52   14.09
  -1  -3  16    8.06   13.93
   1   4  -1 1261.14   19.53
  -1   4   1 1313.63   17.86
  -1   4   1 1306.42   34.68
   1  -4  -1 1292.45   34.56
  -1  -4   1 1327.81   19.59
   1   4  -2 4186.88   32.60
  -1  -4   2 4184.35   32.61
   1   4  -3  107.82    8.67
  -1  -4   3  106.21   11.41
  -1   4   3  120.33   20.10
  -1   4   3  112.39   19.52
  -1   4   4    6.88   10.46
  -1   4   4    8.87   13.06
  -1  -4   4   10.64   10.25
   1   4  -4    7.48    7.50
  -1   4   5  238.46   15.33
  -1  -4   5  217.26   11.87
   1   4  -5  207.19   11.98
  -1   4   5  231.95   13.42
   1   4  -6  738.89   14.63
  -1   4   6  808.38   17.43
  -1   4   6  783.15   17.60
  -1  -4   6  739.82   14.83
  -1  -4   7  139.39   10.79
  -1   4   7  154.55   10.97
  -1   4   7  140.41   11.14
   1   4  -7  136.01   10.97
  -1  -4   8   28.93   10.20
  -1   4   8   30.12    7.19
   1   4  -8   25.30    7.45
  -1   4   8   21.55   10.03
  -1  -4   9  206.38    8.79
   1   4  -9  205.60   11.22
  -1   4   9  211.91   11.46
  -1   4   9  205.92    8.88
   1   4 -10  349.40    9.67
  -1  -4  10  314.32   12.07
  -1   4  10  366.95   12.66
  -1   4  10  329.78   10.40
  -1   4  11   21.13   10.73
  -1   4  11   19.71    7.87
   1   4 -11   15.49    7.84
  -1  -4  11   17.08    8.08
  -1   4  12   25.74   11.35
  -1  -4  12   10.38   11.23
   1   4 -12   30.52   11.11
  -1   4  12   42.77   11.15
   1   4 -13   30.39    8.39
  -1  -4  13   40.78   11.76
  -1   4  13   38.40    8.34
  -1   4  13   36.09   11.60
  -1   4  14   11.59   12.30
  -1   4  14    3.31   12.19
   1   4 -14   -2.92   12.09
  -1  -4  14    2.79    8.76
   1   4 -15   -1.05    8.86
  -1  -4  15   -2.17   13.09
  -1   4  15    9.29   12.87
  -1   4  15   -1.46   13.25
  -1   4  16   33.86   10.13
  -1   4  16   39.52    9.96
  -1  -4  16   25.25   10.22
   1   4 -16   32.03    9.99
  -1  -5   1  763.18   32.45
  -1   5   1  777.41   13.92
  -1  -5   1  770.06   13.91
   1   5  -1  753.88   13.74
  -1   5   1  735.67   22.99
   1  -5  -1  738.11   22.82
   1   5  -2  276.52   13.01
  -1  -5   2  272.38   12.69
  -1   5   2  259.33   22.09
   1  -5  -2  292.88   21.66
  -1  -5   3  327.05   12.81
   1   5  -3  337.37   10.63
  -1   5   3  322.35   20.80
  -1   5   3  342.33   21.76
  -1   5   4    9.34   10.46
  -1  -5   4    2.65   10.55
  -1   5   4    8.05   12.82
   1   5  -4   14.45    7.51
   1   5  -5  265.67    9.42
  -1   5   5  263.25   14.05
  -1  -5   5  254.63   11.96
  -1   5   5  275.69   15.82
   1   5  -6   77.48    7.89
  -1   5   6   84.87   11.47
  -1   5   6   91.60   10.87
  -1  -5   6   83.66   11.00
   1   5  -7   66.17    7.44
  -1   5   7   71.15   10.28
  -1   5   7   64.86    7.76
  -1  -5   7   67.50   10.47
  -1   5   8   48.97    9.96
  -1   5   8   47.10    7.70
  -1  -5   8   51.13   10.41
   1   5  -8   47.39   10.45
   1   5  -9  249.37   11.72
  -1   5   9  281.69   11.88
  -1  -5   9  249.92    9.05
  -1   5   9  274.97   12.31
  -1   5  10  149.75   11.55
  -1  -5  10  136.24    8.49
   1   5 -10  132.29   11.27
  -1   5  10  130.84   11.53
  -1   5  11  127.17    8.80
   1   5 -11  142.25    8.77
  -1   5  11  151.58   11.69
  -1  -5  11  134.19   11.77
  -1   5  12  131.21    8.84
   1   5 -12  147.37   11.93
  -1   5  12  129.81   12.17
  -1  -5  12  122.78   12.04
  -1   5  13    7.49    8.11
  -1   5  13   10.14   11.44
  -1  -5  13   15.15    7.98
   1   5 -13    7.95   11.65
  -1   5  14   27.11   12.70
   1   5 -14   25.56   12.36
  -1  -5  14   26.97   12.43
  -1   5  14   29.77   12.39
  -1   5  15  -10.09   13.56
   1   5 -15   12.97    9.23
  -1  -5  15   17.19   13.11
  -1   5  15    9.50   12.77
  -1   5  16   -4.30   10.35
  -1   5  16    1.36   13.92
  -1  -5  16    2.45    9.89
   1   5 -16   -9.14   13.76
  -1  -6   1  329.69   12.57
  -1   6   1  330.81   10.21
   1   6  -1  324.90   10.34
   1  -6  -1  321.39   16.97
  -1   6   1  313.14   15.45
   1   6  -2  230.15    9.52
  -1   6   2  205.90   16.96
  -1  -6   2  214.81   11.99
   1  -6  -2  232.14   16.39
   1  -6  -3  398.09   17.62
   1   6  -3  403.13   10.90
  -1  -6   3  404.52   10.88
  -1   6   3  416.59   20.28
  -1   6   4 1655.45   29.58
  -1  -6   4 1535.01   17.36
  -1   6   4 1599.71   27.92
   1   6  -4 1548.56   18.93
  -1  -6   5  132.28    8.20
  -1   6   5  134.78   12.06
  -1   6   5  133.32   11.98
   1   6  -5  141.26   11.01
   1   6  -6  883.08   13.25
  -1   6   6  932.79   18.40
  -1   6   6  947.04   18.66
  -1  -6   6  874.36   14.93
  -1   6   7  109.26   11.50
   1   6  -7  104.78    7.80
  -1   6   7  111.80   10.97
  -1  -6   7  101.56   10.58
  -1   6   8  425.12   13.35
  -1   6   8  390.25   13.27
  -1  -6   8  376.74   12.00
   1   6  -8  383.70   12.18
  -1   6   9   70.59   10.63
  -1  -6   9   56.81    7.96
   1   6  -9   65.38    7.83
  -1   6   9   61.62    7.68
  -1   6  10   58.06   10.87
  -1   6  10   50.67   10.96
  -1  -6  10   54.01    8.07
   1   6 -10   39.85   10.92
  -1  -6  11   -2.49   10.86
   1   6 -11   10.70    7.83
  -1   6  11   11.58   11.09
  -1   6  11   11.12   10.93
   1   6 -12   58.65    8.49
  -1  -6  12   63.28    8.26
  -1   6  12   73.20   12.08
  -1   6  12   36.64   11.09
  -1   6  13   29.15   11.98
   1   6 -13   24.68   11.89
  -1   6  13   33.31   11.73
  -1  -6  13   24.28    8.47
   1   6 -14   -1.30    8.88
  -1   6  14    9.42    9.14
  -1  -6  14    6.37    8.89
  -1   6  14   -3.85    8.83
  -1   6  15   13.40    9.63
  -1   6  15   21.70   13.71
  -1  -6  15   10.06    9.28
   1   6 -15   11.08   12.77
  -1   6  16    9.78   13.63
  -1   7   1   58.60    7.64
  -1   7   1   57.95   11.56
   1  -7  -1   59.18   11.13
   1   7  -1   62.88   10.71
  -1  -7   1   61.70    7.94
  -1  -7   2   16.57   13.20
  -1  -7   2   12.25    7.53
   1  -7  -2   14.90   12.96
  -1   7   2   11.74   11.24
   1   7  -2   13.60    7.76
  -1   7   3  394.14   17.08
   1   7  -3  403.19   13.36
  -1  -7   3  389.25   13.58
   1  -7  -3  395.36   16.43
  -1   7   4 4069.65   41.29
   1   7  -4 3914.28   26.95
   1  -7  -4 4229.89   41.43
  -1  -7   4 3986.16   27.60
  -1   7   5  247.88   12.75
   1   7  -5  223.57    9.13
  -1   7   5  242.21   13.05
  -1  -7   5  226.39    9.10
  -1   7   6   18.94   10.11
   1   7  -6   18.17    9.97
  -1   7   6   17.86   10.06
  -1  -7   6   11.02    9.82
  -1   7   7    5.74    9.55
   1   7  -7   10.54    6.85
  -1   7   7    8.34    9.63
  -1  -7   7   -2.69    9.68
  -1   7   8  135.29   11.22
  -1  -7   8  126.62   11.14
  -1   7   8  127.09   11.04
   1   7  -8  112.15   10.92
  -1   7   9   -3.83   10.09
  -1   7   9   -0.40   10.21
   1   7  -9   -3.00   10.65
  -1  -7   9  -10.54    7.60
   1   7 -10   29.31    7.75
  -1  -7  10   33.00   11.01
  -1   7  10   37.18   10.83
  -1   7  10   31.87   10.98
   1   7 -11   25.48    7.79
  -1   7  11   26.07   11.36
  -1  -7  11   21.74    8.11
  -1   7  11   28.78   11.18
  -1   7  12   53.08   11.58
  -1  -7  12   26.99   11.76
   1   7 -12   31.79    8.28
  -1   7  12   44.59   11.69
   1   7 -13    3.70    8.51
  -1  -7  13   13.42    8.56
  -1   7  13    9.73   11.83
  -1   7  13   17.89   12.05
  -1   7  14    6.72    8.78
   1   7 -14    2.17   12.48
  -1  -7  14    7.35    9.15
  -1   7  14   -3.19   12.98
  -1   7  15   10.23   13.36
   1   7 -15    8.99    9.32
  -1  -7  15    4.35   13.44
  -1   7  15   14.06   13.58
  -1   8   1    6.00   10.87
   1  -8  -1    0.78   11.41
  -1  -8   1    1.17   10.71
  -1   8   1    7.26   11.27
   1   8  -1   10.59   10.68
   1  -8  -2  185.17   13.12
  -1  -8   2  166.37   12.35
  -1  -8   2  171.84   13.35
   1   8  -2  165.01   12.31
  -1   8   2  168.65   13.51
   1  -8  -3  934.71   20.44
   1   8  -3  879.02   15.45
  -1  -8   3  867.07   16.17
  -1   8   3  876.15   20.59
  -1   8   4   70.17   11.26
   1   8  -4   66.81    8.04
  -1  -8   4   69.77   11.55
   1  -8  -4   66.62   10.96
  -1  -8   5  580.02   13.43
   1   8  -5  567.19   13.11
  -1   8   5  608.44   16.15
  -1  -8   6  150.34    7.99
   1   8  -6  136.88    7.95
  -1   8   6  161.28   11.94
  -1   8   6  156.44   11.86
  -1  -8   7   30.00   10.60
   1   8  -7   30.35   10.12
  -1   8   7   34.95   10.32
  -1   8   7   32.40   10.08
   1   8  -8   95.91    8.22
  -1   8   8  111.40   10.70
  -1   8   8  124.33   10.94
  -1  -8   8   94.68    8.25
  -1   8   9  106.91   10.96
  -1  -8   9  112.64   11.09
  -1   8   9  109.82    8.45
   1   8  -9  109.00    8.30
  -1  -8  10   78.13   11.34
  -1   8  10   70.14   11.49
  -1   8  10   84.59   11.32
   1   8 -10   81.59   11.12
  -1   8  11   28.71   11.31
  -1   8  11   30.02   11.41
   1   8 -11   19.13   11.19
  -1  -8  11   36.55   11.28
  -1  -8  12   -4.65    7.89
   1   8 -12    8.67   11.28
  -1   8  12    9.19   11.58
  -1   8  12    6.53    8.02
   1   8 -13   -8.78   12.27
  -1   8  13    3.10   11.89
  -1  -8  13    4.38   12.13
  -1   8  13    9.19    8.42
  -1  -8  14    2.94   12.80
   1   8 -14    3.18    8.82
  -1   8  14   -1.69    9.26
  -1   8  14   11.66    8.99
  -1   8  15    6.32    9.86
   1   8 -15    2.19   13.18
  -1  -8  15    2.95    9.88
  -1   8  15    7.77   13.50
  -1   9   1   95.40   11.28
  -1   9   1   84.66   12.06
   1   9  -1   81.33   11.49
   1  -9  -1   85.61   12.04
  -1  -9   1   88.57   11.56
  -1  -9   2  317.98   10.40
   1  -9  -2  325.49   14.49
   1   9  -2  320.81   10.32
  -1   9   2  302.28   14.40
  -1  -9   2  322.96   14.43
   1  -9  -3  202.97   12.61
  -1   9   3  202.63   14.86
   1   9  -3  193.83   11.68
  -1  -9   3  180.54   12.10
  -1  -9   3  198.86   12.46
   1   9  -4    6.36   10.36
   1  -9  -4    8.41    9.79
  -1   9   4   10.16   10.21
  -1  -9   4    8.91    7.60
  -1   9   5   10.68   10.40
   1   9  -5   14.49    7.38
  -1  -9   5   11.19    7.14
   1  -9  -5   13.84   10.10
  -1  -9   6  373.79   11.95
   1   9  -6  338.63    9.35
  -1   9   6  338.70   11.12
  -1   9   6  361.15   13.23
   1   9  -7  310.99   11.63
  -1  -9   7  329.10    9.33
  -1   9   7  359.44   13.18
  -1   9   7  362.87   13.07
  -1  -9   8   27.75    7.91
   1   9  -8   31.33   10.77
  -1   9   8   35.00   10.23
  -1   9   8   41.65   10.28
   1   9  -9   99.80   11.27
  -1   9   9   91.52    8.23
  -1  -9   9   86.84   11.22
  -1   9   9  106.52   11.35
  -1   9  10   11.30   10.81
  -1   9  10    5.23   10.96
   1   9 -10    5.80    7.66
  -1  -9  10    8.55    7.70
  -1   9  11    2.53    7.90
   1   9 -11    4.44    8.18
  -1   9  11    4.85    7.90
  -1  -9  11   12.61    7.91
  -1   9  12   69.96   12.30
   1   9 -12   61.63   12.05
  -1   9  12   86.68   11.86
  -1  -9  12   77.75   12.08
  -1   9  13  125.15    9.60
   1   9 -13  135.64    9.51
  -1  -9  13  105.93    9.67
  -1   9  13  129.19   12.92
   1   9 -14    5.30    8.93
  -1   9  14   -0.92   12.88
  -1  -9  14    2.18    9.34
  -1   9  14    5.96   13.22
  -1  -9  15   -4.73    9.75
  -1   9  15   -2.47    9.58
   1   9 -15   -4.67   13.49
  -1   9  15   -0.51   13.90
   1  10  -1   20.73   10.96
   1 -10  -1   22.28   10.64
  -1  10   1   18.18   10.59
  -1 -10   1   33.82   10.86
  -1  10   1   13.78    7.89
   1  10  -2 1698.54   18.22
   1 -10  -2 1823.66   23.58
  -1 -10   2 1744.63   23.94
  -1 -10   2 1735.46   18.51
  -1  10   2 1778.64   18.28
  -1  10   2 1751.29   24.04
  -1  10   3  173.30   12.13
   1  10  -3  171.35   11.22
  -1 -10   3  174.00   11.94
   1 -10  -3  179.84   11.95
  -1 -10   3  177.48   11.41
   1  10  -4  116.66    7.95
  -1 -10   4  115.33    8.04
  -1  10   4  121.05   11.47
   1 -10  -4  125.72   11.30
  -1 -10   5   87.85   10.21
   1 -10  -5   84.93   10.81
  -1  10   5   79.56   10.83
   1  10  -5   81.61    7.44
  -1 -10   6    9.52    6.94
  -1  10   6   24.16   10.23
   1  10  -6   16.78    6.97
  -1 -10   7   47.08   10.74
  -1  10   7   50.09   10.10
  -1  10   7   49.27    7.58
   1  10  -7   53.68   10.58
   1  10  -8   34.68   10.55
  -1  10   8   12.78    7.08
  -1 -10   8    5.38   10.72
  -1  10   8   18.31   10.11
   1  10  -9   24.95    8.02
  -1  10   9   27.10   10.71
  -1 -10   9   26.04    7.56
  -1  10   9   33.49   10.51
   1  10 -10   46.98   11.47
  -1 -10  10   51.40   11.60
  -1  10  10   65.56   11.51
  -1  10  10   61.34   11.63
  -1  10  11    3.82    7.56
  -1  10  11    2.37   11.16
   1  10 -11   -2.95    7.99
  -1 -10  11   10.83   11.23
  -1  10  12   12.48   11.76
  -1  10  12    5.68   11.76
   1  10 -12    9.87    8.16
  -1 -10  12    5.34    8.29
  -1  10  13    0.87    8.45
   1  10 -13   -3.06    8.75
  -1  10  13   -1.36   12.79
  -1 -10  13    9.68   12.56
  -1  10  14   67.00   10.11
  -1 -10  14   50.96   13.34
  -1  10  14   88.53   13.42
   1  10 -14   50.24   13.24
   1  10 -15    6.08    9.92
  -1  10  15   17.24   14.06
  -1 -10  15    1.55   14.07
  -1  10  15   10.08   14.35
   1 -11  -1  396.92   13.74
  -1 -11   1  408.95   10.08
  -1  11   1  406.63   12.38
  -1  11   1  379.04   11.35
   1  11  -1  393.91   12.28
  -1 -11   2   16.49    7.45
  -1  11   2   18.09   10.78
   1 -11  -2   20.62   10.52
   1  11  -2   16.69    7.55
  -1  11   2   17.71    7.32
  -1 -11   2   13.75   10.57
  -1  11   3  102.04   11.19
  -1 -11   3   94.90   10.30
   1  11  -3  101.55   10.57
   1 -11  -3  110.92   10.96
  -1 -11   3   99.83   11.22
  -1 -11   4  108.38   10.66
  -1  11   4   99.41   11.20
  -1 -11   4   98.75    7.83
   1  11  -4  108.15   10.58
   1 -11  -4  121.60   11.15
   1 -11  -5    9.69    9.88
  -1  11   5    8.03    9.85
  -1 -11   5    3.91   10.03
   1  11  -5   10.16    9.97
  -1  11   6  100.16   10.89
   1  11  -6   91.96    7.91
   1 -11  -6  100.01   10.91
  -1 -11   6   95.95   10.40
  -1 -11   7   17.80    7.50
  -1  11   7   15.32   10.23
  -1  11   7   17.10    9.80
   1  11  -7   12.16   10.15
  -1  11   8   19.89   10.59
  -1  11   8    6.61   10.33
   1  11  -8   11.52   10.50
  -1 -11   8   19.86    7.57
   1  11  -9    9.99    7.81
  -1  11   9   15.44   10.83
  -1 -11   9   10.02   10.99
  -1  11   9   15.17   10.75
  -1  11  10   34.20    8.20
  -1  11  10   42.81   11.58
  -1 -11  10   42.73    8.12
   1  11 -10   49.31   11.28
   1  11 -11   -1.90    8.17
  -1  11  11   -2.40    8.20
  -1  11  11   12.85   11.36
  -1 -11  11   -8.40    8.11
  -1  11  12   14.70    8.43
  -1  11  12   13.03    8.79
  -1 -11  12   21.98   12.40
   1  11 -12   14.15    8.34
  -1  11  13    1.35    8.98
   1  11 -13    9.92    8.65
  -1  11  13    1.36    8.94
  -1 -11  13   -0.81    8.67
   1  11 -14   41.93   13.12
  -1  11  14   11.74   13.77
  -1 -11  14   14.44    9.51
  -1  11  14   -0.10   13.42
   1  12  -1   65.89   10.43
  -1 -12   1   66.10    7.65
   1 -12  -1   58.01   10.20
  -1  12   1   70.54   10.40
  -1  12   1   64.50    7.38
   1  12  -2   17.19    9.81
  -1 -12   2   15.08   10.15
  -1  12   2   26.75    6.99
  -1  12   2   22.40    9.86
  -1 -12   2   21.90   10.40
   1 -12  -2   22.27    9.79
  -1  12   3  174.14   11.76
  -1 -12   3  176.03   11.02
   1  12  -3  177.94   10.74
  -1 -12   3  163.52    8.32
   1 -12  -3  179.35   10.91
  -1 -12   4   13.87    9.64
  -1  12   4   12.97    9.77
   1 -12  -4   11.90    9.42
  -1 -12   4    9.38    9.75
   1  12  -4   10.53   10.08
   1  12  -5  396.30    9.76
  -1  12   5  409.76   11.43
   1 -12  -5  420.97   13.47
  -1 -12   5  397.78   12.96
  -1 -12   5  401.82    9.83
  -1 -12   6    8.84    7.25
  -1  12   6    3.50    9.89
   1 -12  -6    6.47   10.01
   1  12  -6   -9.91   10.23
   1  12  -7   33.79    7.42
  -1  12   7   32.48   10.53
  -1 -12   7   23.83   10.40
  -1 -12   8   18.41   10.37
  -1  12   8   15.87   10.41
   1  12  -8   20.78   10.82
  -1  12   8   13.66   10.41
  -1  12   9  166.24   12.14
  -1  12   9  168.44   12.20
   1  12  -9  151.98   11.74
  -1 -12   9  168.59    9.11
   1  12 -10   68.43   11.82
  -1  12  10   89.31   11.96
  -1  12  10   98.92   11.69
  -1 -12  10   92.04   11.81
  -1  12  11   15.47    8.38
  -1  12  11   12.43   11.61
   1  12 -11   12.93    8.26
  -1 -12  11   17.27   11.67
  -1 -12  12    6.42    8.94
  -1  12  12   -2.23   12.26
   1  12 -12    5.19    9.08
  -1  12  12   13.31   12.11
  -1 -12  13   -3.02   12.70
  -1  12  13   -2.35   12.97
   1  12 -13   -1.50   12.83
  -1  12  13   -2.53   12.42
   1  12 -14   29.25   13.42
  -1  12  14   26.53   10.04
  -1  12  14   28.48   13.70
  -1 -12  14   26.20    9.57
   1  13  -1   60.18   10.09
  -1 -13   1   57.22   10.36
   1 -13  -1   45.27    9.93
  -1  13   1   47.47    7.29
  -1  13   1   47.91   10.07
  -1 -13   2    3.43    7.39
  -1  13   2   15.24    6.93
   1  13  -2   15.60    7.30
  -1  13   2    9.29    9.78
   1 -13  -2   12.43    9.61
  -1  13   3  140.66   11.38
  -1 -13   3  139.95   11.12
   1  13  -3  143.98    8.21
  -1 -13   3  140.09    8.38
   1 -13  -3  148.93   10.88
  -1  13   4  198.61   12.24
  -1 -13   4  190.45   11.55
  -1 -13   4  191.00   11.14
   1  13  -4  189.65   11.00
   1 -13  -4  205.05    9.38
  -1  13   5   12.80   10.09
  -1 -13   5    9.79    7.22
   1  13  -5   19.47    7.22
   1 -13  -5   13.16   10.03
  -1 -13   5   16.75   10.14
  -1 -13   6   17.78   10.35
  -1  13   6   19.36   10.35
  -1 -13   6   19.28   10.57
   1  13  -6   20.87    7.38
   1 -13  -6   10.60    7.69
   1 -13  -7   55.68   10.87
   1  13  -7   46.96    7.79
  -1  13   7   62.07    7.95
  -1 -13   7   65.32    7.68
  -1  13   8   35.62   10.73
   1  13  -8   27.62    7.85
  -1  13   8   39.06    8.08
  -1 -13   8   34.43    7.93
  -1 -13   9   43.09   11.46
   1  13  -9   43.74   11.63
  -1  13   9   52.74   11.54
  -1  13   9   49.84   11.42
   1  13 -10    1.93    8.20
  -1 -13  10    8.19    8.01
  -1  13  10    8.68   11.38
  -1  13  10    4.82    8.09
   1  13 -11   10.59    8.57
  -1 -13  11    5.03    8.59
  -1  13  11   12.91   11.86
  -1  13  11   13.69   12.23
  -1  13  12   37.49   12.60
  -1 -13  12   45.81   12.73
  -1  13  12   36.66   12.49
   1  13 -12   34.45    8.60
  -1  13  13    8.69   13.24
  -1  13  13    7.55   13.11
   1  13 -13   20.29    9.16
  -1 -13  13   16.86    9.20
  -1 -13  14    0.21   14.05
  -1  13  14    8.01   14.09
   1  13 -14    7.51   13.87
  -1  13  14   -9.66   13.78
   1  14  -1    6.26   10.07
   1 -14  -1   24.29   10.32
  -1  14   1   19.98   10.45
  -1  14   1   19.65    7.08
  -1 -14   1   17.91    7.24
   1  14  -2  335.63    9.25
  -1 -14   2  318.00   11.67
  -1  14   2  334.05    8.93
   1 -14  -2  323.99   12.37
  -1  14   2  324.30   12.69
  -1  14   3  356.74   13.08
  -1  14   3  371.72    9.33
  -1 -14   3  372.71   12.82
  -1 -14   3  359.25    9.53
   1  14  -3  364.19   11.84
   1 -14  -3  407.11   12.80
   1 -14  -4   24.44   10.28
  -1 -14   4   18.25   10.33
  -1  14   4   18.37   10.33
   1  14  -4   17.15   10.32
  -1 -14   4   20.01   10.35
  -1 -14   5  103.57   11.25
   1  14  -5  105.32    7.87
  -1 -14   5  112.20   11.23
  -1  14   5  112.90   11.23
   1 -14  -5  111.95   11.12
  -1 -14   6  200.23   11.17
  -1  14   6  195.03   12.06
   1  14  -6  177.06    8.60
  -1 -14   6  181.53   11.99
   1 -14  -6  169.34    9.23
   1 -14  -7   38.37   10.79
  -1 -14   7   28.45    7.88
  -1  14   7   29.96    7.71
  -1 -14   7   25.94   10.67
   1  14  -7   36.25   10.65
  -1 -14   8   60.74   11.34
   1  14  -8   65.29   11.06
  -1  14   8   60.03   11.97
  -1  14   8   60.61    8.35
  -1 -14   9   12.62    7.94
  -1  14   9   -2.93   11.43
   1  14  -9    6.33    7.81
  -1  14   9   -2.95   11.39
   1  14 -10   -1.45    8.45
  -1  14  10    4.88   11.84
  -1  14  10    7.75    8.04
  -1 -14  10    7.13   11.81
  -1 -14  11   18.56   12.00
  -1  14  11   27.30    8.87
  -1  14  11   35.54   12.46
   1  14 -11   30.94    8.44
   1  14 -12   17.21    9.01
  -1 -14  12   10.76   12.88
  -1  14  12   19.68   12.85
  -1  14  12   19.45   12.26
  -1  14  13   28.64   13.88
  -1  14  13   26.19    9.55
   1  14 -13   17.85    9.49
  -1 -14  13   23.08    9.39
  -1  14  14    8.78   14.08
  -1  15   1  358.73   12.68
   1 -15  -1  352.14   12.33
  -1 -15   1  352.38    9.30
  -1  15   1  381.65   11.67
   1  15  -1  355.31    9.30
   1 -15  -2  202.65   11.38
  -1 -15   2  186.64   11.32
  -1  15   2  198.45   11.93
   1  15  -2  185.97   10.96
  -1  15   2  175.77   10.74
  -1 -15   3  161.32    8.69
   1  15  -3  155.07    8.24
  -1  15   3  150.07   10.43
  -1 -15   3  140.98   11.03
  -1  15   3  174.26   11.51
   1 -15  -3  156.32   11.30
  -1 -15   4   63.05   10.62
  -1 -15   4   78.22    8.19
   1 -15  -4   75.30    7.97
   1  15  -4   72.48    7.83
  -1  15   4   82.38   11.23
  -1 -15   5  388.39   12.34
  -1  15   5  414.91   13.90
   1  15  -5  377.67    9.62
  -1 -15   5  397.96   13.23
   1 -15  -5  401.78   13.09
   1 -15  -6   60.62   11.06
  -1 -15   6   47.35   10.84
   1  15  -6   44.23   10.82
  -1  15   6   50.26    8.17
  -1 -15   6   54.07    7.89
   1 -15  -7  766.04   16.17
  -1 -15   7  759.01   15.02
  -1  15   7  765.66   16.03
  -1 -15   7  736.58   14.12
   1  15  -7  710.24   13.82
   1  15  -8    2.39    7.56
  -1 -15   8   15.00   10.64
  -1 -15   8    7.07    7.95
  -1  15   8    6.81    8.11
  -1 -15   9    2.41    7.85
   1  15  -9    8.22    8.27
  -1  15   9    8.47   11.40
  -1  15   9   -1.23   11.22
   1  15 -10   68.38   12.22
  -1  15  10   56.83    8.83
  -1 -15  10   50.56    8.83
  -1  15  10   50.33    8.93
  -1 -15  11    2.58    8.61
  -1  15  11    3.45    8.69
  -1  15  11   -0.73    8.65
   1  15 -11   -7.75   12.80
   1  15 -12   59.24   13.12
  -1 -15  12   50.11    9.42
  -1  15  12   53.20   13.29
  -1  15  12   63.57   13.58
  -1  15  13   11.64   13.54
  -1  15  13   10.41   13.94
   1  15 -13   -3.04    9.71
  -1 -15  13  -12.28   13.53
  -1  16   1   70.87   10.59
   1 -16  -1   65.99   11.05
  -1 -16   1   85.17    7.68
   1  16  -1   68.86    7.64
  -1  16   1   69.38   11.30
  -1  16   2   73.13   10.23
   1  16  -2   78.99    7.75
   1 -16  -2   74.26   11.18
  -1  16   2   72.09   11.32
  -1 -16   2   75.58    7.76
  -1 -16   3   96.48    8.28
  -1 -16   3   78.16   10.87
   1 -16  -3   86.57    8.13
  -1  16   3   94.41   10.33
   1  16  -3   92.73    7.68
  -1  16   3   90.66   11.54
  -1  16   4   48.28    7.92
   1 -16  -4   53.14   10.66
  -1 -16   4   56.15   11.06
  -1 -16   4   57.21   10.90
   1  16  -4   48.29    7.59
  -1  16   4   53.17    7.47
  -1 -16   5  177.97   11.91
  -1  16   5  176.24   12.28
   1  16  -5  176.99    8.50
  -1 -16   5  162.58   11.44
   1 -16  -5  190.41   11.82
  -1  16   6   24.59   11.08
  -1 -16   6   30.50    7.98
   1 -16  -6   35.31    8.15
  -1 -16   6   25.14    8.09
   1  16  -6   14.55   10.86
  -1 -16   7   69.82    8.14
   1 -16  -7   74.15   11.87
  -1  16   7   76.25   12.08
   1  16  -7   55.16    8.11
  -1 -16   7   77.79   11.75
  -1 -16   8    7.51    7.93
   1  16  -8   13.31   11.31
  -1  16   8    3.45   11.32
   1 -16  -8   -1.17   11.28
  -1 -16   8    2.68   11.53
   1  16  -9   42.30    8.50
  -1 -16   9   67.70   12.06
  -1  16   9   61.89   12.27
  -1  16   9   70.77   11.92
  -1 -16   9   62.59   11.65
  -1 -16  10    4.98    8.36
  -1  16  10   -0.17   12.36
  -1  16  10    1.10    8.52
   1  16 -10    1.41    8.73
   1  16 -11   39.18    9.35
  -1  16  11   57.15   12.99
  -1  16  11   38.01   12.85
  -1 -16  11   29.91    9.50
  -1 -16  12   14.76   13.26
  -1  16  12    7.41    9.43
   1  16 -12    2.13    9.41
  -1  16  12    3.99   13.47
  -1  16  13    6.89   14.46
  -1  16  13    9.28   13.63
   1  16 -13    8.61   14.17
  -1 -16  13   -0.30   13.52
  -1  17   1   65.19   10.47
  -1  17   1   61.85   10.86
  -1 -17   1   69.63    7.67
   1  17  -1   61.95    7.63
   1 -17  -1   75.61   10.59
  -1  17   2   37.01   10.27
   1  17  -2   40.16    7.50
  -1 -17   2   40.34   10.81
   1 -17  -2   32.87   10.90
  -1  17   2   45.29   11.18
  -1 -17   3  535.18   12.95
   1 -17  -3  573.53   14.17
  -1  17   3  548.30   14.43
  -1  17   3  517.15   10.26
   1  17  -3  511.64   12.79
  -1  17   4   71.47   10.46
  -1  17   4   58.08   11.46
  -1 -17   4   62.95   11.13
   1 -17  -4   64.95    8.23
   1  17  -4   68.75   11.09
  -1 -17   4   63.81   11.14
  -1 -17   5   11.13   11.04
   1  17  -5   13.81    7.84
   1 -17  -5   10.17   10.99
  -1 -17   5   13.61   11.12
  -1  17   5   14.33   11.05
  -1  17   6   12.94   11.57
  -1 -17   6   25.38   11.48
   1  17  -6   20.33   11.13
   1 -17  -6   15.06    8.08
  -1 -17   6   15.25    7.91
   1  17  -7    9.44    8.13
  -1  17   7   17.46   11.59
  -1 -17   7    7.30    8.07
   1 -17  -7   11.01    7.79
  -1 -17   7    6.89    8.23
  -1 -17   8   83.18    8.69
  -1  17   8   76.12    8.96
   1  17  -8   77.85    9.01
  -1 -17   8   75.53   12.49
   1 -17  -8   80.03   12.17
  -1 -17   9    8.45   12.15
  -1 -17   9   -3.80    8.15
   1  17  -9    8.63   11.66
  -1  17   9    2.67    8.52
  -1  17   9    6.90   11.74
  -1 -17  10   25.75    8.94
  -1 -17  10   21.25   12.47
   1  17 -10   39.57   12.79
  -1  17  10   25.56   12.73
  -1  17  10   33.66    9.26
   1  17 -11   -5.38   13.20
  -1 -17  11   -2.26   13.36
  -1  17  11    0.62   12.99
  -1  17  11    1.94   13.37
   1  17 -12    3.11   13.88
  -1  17  12   10.62   13.90
  -1  17  12    8.99   13.72
  -1 -17  12   11.04   13.28
  -1  18   1   12.99   10.57
   1  18  -1   -1.48    7.62
   1 -18  -1    5.32   10.85
  -1  18   1    2.04    7.85
  -1 -18   1    5.58    7.54
  -1 -18   2   36.35   10.84
   1 -18  -2   45.98   11.22
   1  18  -2   55.16   10.63
  -1  18   2   38.41   11.35
  -1  18   2   22.69   10.95
  -1  18   3  123.94   11.78
   1  18  -3  104.38    8.43
  -1  18   3  107.71    8.26
  -1 -18   3  117.91    8.55
   1 -18  -3  130.65   11.64
  -1  18   4   12.61   11.34
  -1  18   4    9.56   10.62
  -1 -18   4   19.66   11.11
  -1 -18   4   14.56   10.95
   1 -18  -4   13.69   10.68
   1  18  -4    9.58   10.87
  -1  18   5   43.17   11.66
  -1 -18   5   41.87    8.19
   1 -18  -5   41.01   11.22
   1  18  -5   41.76    7.84
  -1 -18   5   46.97   11.00
  -1  18   6   -2.56    8.08
   1  18  -6   12.43   10.99
  -1 -18   6   11.12    8.02
   1 -18  -6    6.85   10.86
  -1 -18   6    1.55   11.34
   1 -18  -7    4.73    7.85
  -1 -18   7    3.27   11.59
  -1  18   7    1.56   11.62
   1  18  -7   -6.77    8.13
  -1 -18   7   16.59   11.33
  -1 -18   8   35.48   12.31
  -1  18   8   34.90   12.42
   1  18  -8   30.51    8.47
  -1 -18   8   22.12   11.90
   1 -18  -8   34.58   12.03
  -1 -18   9   56.68    9.21
  -1 -18   9   55.36    8.91
   1  18  -9   42.73    9.32
  -1  18   9   59.72   12.78
  -1 -18  10    4.46   12.92
  -1 -18  10   12.58   12.63
   1  18 -10    3.54    9.08
  -1  18  10    7.10    9.25
  -1  18  10    5.76   12.62
  -1 -18  11   -4.07   13.40
  -1  18  11    2.33    9.49
  -1 -18  11    7.61   13.57
  -1  18  11    4.47    9.42
   1  18 -11    5.50    9.33
  -1 -18  12    7.08    9.66
  -1 -18  12    8.53   13.91
  -1  18  12    8.92   14.13
  -1  18  12    3.11   10.04
   1  18 -12   -1.98    9.89
  -1  19   1  188.75    8.90
   1 -19  -1  208.11   12.44
  -1 -19   1  217.70   11.49
  -1  19   1  185.37   12.46
   1  19  -1  183.57    8.70
  -1 -19   2  492.39   10.15
  -1  19   2  500.74   12.94
   1 -19  -2  462.90   11.19
  -1  19   2  459.36   11.50
   1  19  -2  483.96   10.21
  -1 -19   3   85.77    8.22
   1 -19  -3   97.57   11.76
   1  19  -3   93.90   11.11
  -1  19   3   84.63   11.99
  -1  19   3   82.62    7.79
  -1  19   4   27.86    7.84
  -1 -19   4   27.04   11.22
   1 -19  -4   31.98   11.06
   1  19  -4   29.95    7.69
  -1  19   4   26.03   11.57
  -1  19   5    3.25   11.48
  -1  19   5    3.58    7.63
  -1 -19   5    3.71   11.29
  -1 -19   5   12.20    7.94
   1  19  -5    8.48   11.32
   1 -19  -5   -1.65   11.17
  -1 -19   6   -0.34   11.73
  -1  19   6    2.79   11.73
  -1 -19   6    4.71   11.58
   1  19  -6   14.58   11.47
   1 -19  -6    6.46   11.46
  -1  19   7   34.91   12.18
   1 -19  -7   40.23    8.42
   1  19  -7   28.33    8.33
  -1 -19   7   47.58   11.61
  -1 -19   7   46.63   11.96
  -1 -19   8   46.22    9.08
  -1  19   8   42.16   12.68
  -1 -19   8   48.50    8.82
   1  19  -8   39.01    8.78
   1 -19  -8   41.55   12.20
  -1 -19   9   77.24    8.89
  -1  19   9   73.55   13.19
   1  19  -9   66.27    9.44
  -1 -19   9   82.63   13.22
  -1 -19  10   45.20   13.32
  -1  19  10   38.75   13.59
  -1 -19  10   48.93    9.61
   1  19 -10   40.01    9.71
  -1  19  10   33.52   13.53
   1  19 -11   62.19   10.32
  -1 -19  11   76.21   10.23
  -1  19  11   75.34   14.52
  -1  19  11   78.73   10.53
  -1 -19  11    0.88    9.17
  -1 -20   1  161.21    8.69
   1 -20  -1  174.97   12.04
  -1  20   1  178.32    9.13
  -1  20   1  149.60    9.29
   1  20  -1  143.67   11.54
  -1  20   2   20.35   10.97
  -1 -20   2   11.22    7.70
   1 -20  -2   22.45   11.01
  -1  20   2   20.23   11.45
   1  20  -2   17.67    7.91
  -1  20   3    2.23    7.89
  -1 -20   3    5.81    7.81
   1 -20  -3    6.56    7.98
  -1  20   3    0.52   11.73
   1  20  -3    0.08    7.90
  -1  20   4   15.62    7.64
  -1 -20   4   17.77    8.11
   1 -20  -4   13.42   11.55
   1  20  -4   14.15   11.25
  -1  20   4   11.27    8.54
   1 -20  -5    0.21   11.54
  -1  20   5    3.45   11.92
  -1 -20   5    6.61   11.52
  -1 -20   5    5.68    8.09
  -1  20   5    5.55   11.33
   1  20  -5    8.42   11.35
  -1  20   6    7.52   11.81
  -1  20   6   -1.17    8.16
  -1 -20   6   -3.61   11.64
   1  20  -6    5.07    8.09
  -1 -20   6   -6.49   11.85
   1 -20  -6   -1.00    8.03
  -1 -20   7   21.36    8.62
   1 -20  -7   20.64   11.91
  -1 -20   7   24.45   12.15
   1  20  -7   18.90    8.48
  -1  20   7   21.34   12.35
  -1 -20   8   22.06   12.88
  -1  20   8   27.29   12.91
   1  20  -8   19.39    8.80
  -1 -20   8   32.38    8.66
   1 -20  -8   32.46   12.39
   1  20  -9    9.84    9.41
  -1 -20   9    9.94   13.15
  -1  20   9   12.77    9.25
  -1 -20   9   17.54   13.19
  -1 -20  10   17.30   13.44
  -1 -20  10   22.70    9.45
   1  20 -10   22.31   13.22
  -1  20  10   15.83   13.69
  -1  20  10   29.45   13.82
  -1 -20  11    3.61    9.82
  -1  20  11    2.00   14.16
  -1 -20  11   -0.32    9.25
  -1  20  11    6.19    9.61
   1  21  -1   29.96   11.29
   1 -21  -1   20.94   11.55
  -1 -21   1   23.63   11.49
  -1  21   1   30.48   11.76
  -1  21   1   29.12    7.98
   1  21  -2   22.30   11.32
  -1  21   2   23.94   11.42
  -1  21   2   18.02   11.97
  -1 -21   2   22.21   11.31
   1 -21  -2   24.92   11.42
  -1  21   3   11.96   11.52
   1  21  -3    9.05    7.90
  -1 -21   3   28.43    7.98
   1 -21  -3   16.19   11.70
  -1  21   3    9.43   12.02
  -1  21   4   61.83    8.89
   1 -21  -4   59.17    8.83
  -1  21   4   74.66   11.78
  -1 -21   4   64.29    8.37
   1  21  -4   59.20    8.46
  -1  21   5    3.53    8.61
  -1 -21   5    2.24    8.34
  -1  21   5    1.33   11.25
  -1 -21   5    4.63    8.23
   1  21  -5    4.14    8.25
   1 -21  -5    6.47   11.88
  -1  21   6    4.84    8.51
   1  21  -6    1.98    8.50
  -1 -21   6   -0.04   12.01
  -1 -21   6    4.04   12.06
   1 -21  -6    5.96   11.95
  -1  21   6    3.56    8.58
  -1 -21   7   21.26    9.06
  -1 -21   7   25.17    8.67
   1 -21  -7   20.74   12.48
   1  21  -7   26.36    8.73
  -1  21   7   17.62   12.99
  -1  21   8   26.20   13.68
  -1 -21   8   22.47   13.00
   1  21  -8   22.63    9.41
  -1 -21   8   26.36    9.53
   1 -21  -8   39.46   13.21
   1 -21  -9   56.09   13.61
  -1 -21   9   46.01    9.94
  -1  21   9   45.40   10.23
   1  21  -9   34.56   10.05
  -1 -21   9   50.93   13.58
  -1  21  10    3.32   10.23
  -1 -21  10    0.76    9.62
   1  21 -10   24.27   13.67
  -1 -21  10   10.83   13.82
  -1  21  10    9.41   14.01
   1 -22  -1   11.42   11.94
  -1 -22   1    6.78    8.68
  -1  22   1   13.41    8.65
  -1  22   1   13.72    8.54
   1  22  -1   20.90   11.15
  -1  22   2   17.51   11.82
  -1  22   2   13.78    8.59
   1 -22  -2   12.88    8.51
   1  22  -2    4.61   11.24
  -1 -22   2   16.61   11.22
  -1  22   3   30.53   11.64
  -1 -22   3   31.78   11.73
   1 -22  -3   26.64    8.77
   1  22  -3   14.04   11.57
  -1  22   3   22.17    8.80
  -1 -22   4   -1.61    8.23
   1  22  -4   -0.86   11.73
  -1  22   4    0.16   12.33
  -1  22   4   15.55   11.92
   1 -22  -4   -2.04   11.91
  -1  22   5   12.67    8.99
  -1 -22   5   17.45    8.61
   1  22  -5   28.30   11.89
   1 -22  -5   17.94   12.18
  -1  22   5   11.34   12.57
  -1  22   6   15.48   12.52
  -1 -22   6    8.59   12.68
  -1 -22   6   13.53    8.65
   1  22  -6   -5.15    8.54
  -1  22   6    4.32   13.02
   1 -22  -6    2.14   12.19
  -1  22   7    0.88    9.08
  -1 -22   7    6.84   12.79
  -1 -22   7    5.82    9.00
   1  22  -7    8.34    8.84
  -1  22   7   -3.32   12.73
   1 -22  -7    0.55   12.56
  -1 -22   8    5.96   13.42
  -1 -22   8   -2.81    9.21
   1  22  -8  -12.64    9.42
  -1  22   8   13.36   13.51
   1 -22  -8    3.70   13.35
   1 -22  -9   13.49    9.95
  -1 -22   9    5.59    9.85
  -1  22   9    3.48   10.15
  -1 -22   9    9.86    9.41
   1  22  -9    5.12    9.91
   1 -23  -1   15.62   12.23
  -1  23   1   19.10   12.36
  -1 -23   1    8.50    8.34
   1  23  -1   28.75   12.14
  -1  23   1   21.82   12.24
   1 -23  -2   38.95    9.00
  -1  23   2   54.83   12.06
  -1  23   2   33.93    9.19
  -1 -23   2   34.18    8.71
   1  23  -2   34.97    9.13
  -1  23   3   14.13   12.48
  -1 -23   3   19.04   12.27
   1 -23  -3   13.11   12.25
  -1  23   3   11.82    9.11
   1  23  -3    8.77    8.37
  -1  23   4   43.97    9.12
   1 -23  -4   40.84   12.63
  -1 -23   4   41.51    8.61
  -1  23   4   48.52   13.11
   1  23  -4   28.57    8.96
  -1  23   5   12.75   12.91
  -1 -23   5   23.02    8.78
   1  23  -5   15.12   12.31
  -1  23   5   12.13    8.93
   1 -23  -5   23.03   12.71
   1 -23  -6   50.05   13.31
  -1 -23   6   45.47    9.18
  -1  23   6   38.81    9.65
  -1  23   6   55.08    9.01
   1  23  -6   51.25   12.86
  -1  23   7   31.90   13.82
  -1 -23   7   16.01   13.42
  -1  23   7   11.21    9.78
   1  23  -7   14.31   12.89
   1 -23  -7   24.68   13.22
  -1 -23   7   16.79    9.08
  -1  23   8   12.54   14.53
  -1 -23   8   18.71   13.52
  -1 -23   8   23.71   13.57
  -1  23   8   12.24    9.57
   1  23  -8   21.85    9.51
   1 -23  -8   16.81   10.06
  -1  24   1   19.05   12.57
   1 -24  -1   13.14   12.79
  -1 -24   1   10.38   12.21
  -1  24   1   12.08    9.16
   1  24  -1    6.20    8.55
  -1  24   2   36.62   13.03
  -1 -24   2   21.22    9.09
   1 -24  -2   27.95   12.92
  -1  24   2   28.61   13.30
   1  24  -2   35.22    9.06
  -1 -24   3   -1.87    8.56
  -1  24   3   -3.11   12.63
  -1  24   3    1.57    9.16
   1  24  -3   -1.00   12.24
   1 -24  -3    1.90    8.95
  -1  24   4    6.70   13.48
  -1 -24   4   14.61    9.00
   1  24  -4   12.24   12.53
   1 -24  -4    7.76    9.55
  -1  24   4    9.79    9.05
  -1  24   5    9.99   13.16
   1 -24  -5    9.98   12.95
  -1 -24   5    9.82    9.38
  -1  24   5    8.97    9.43
   1  24  -5    6.08    9.51
  -1  24   6   10.44    9.53
  -1 -24   6   23.13    9.34
   1  24  -6   21.80    9.37
   1 -24  -6   25.37   13.39
  -1  24   6   16.05   13.75
  -1  24   7   11.67    9.92
  -1 -24   7   10.35   13.96
   1 -24  -7    6.38    9.96
  -1 -24   7   13.91    9.86
   1  24  -7   13.91   13.53
  -1  24   7    8.27   10.18
   1 -25  -1  180.01   14.18
  -1 -25   1  161.42   10.63
  -1  25   1   99.42   13.01
  -1  25   1  155.70   10.77
   1  25  -1  170.59   10.66
  -1  25   2   12.27   13.12
  -1 -25   2    5.37   13.07
   1 -25  -2  -19.81   13.13
  -1  25   2    6.48   13.34
   1  25  -2   20.61   12.99
  -1  25   3   30.32    9.46
  -1  25   3   31.98    9.93
   1  25  -3   18.04    9.16
  -1 -25   3   31.66    9.37
   1 -25  -3   23.51   13.65
  -1  25   4   21.25    9.54
  -1 -25   4   23.01    9.33
  -1  25   4   15.18   13.83
   1  25  -4    9.49    9.64
   1 -25  -4   11.52   13.80
  -1  25   5   10.08    9.66
  -1 -25   5   25.35    9.69
   1  25  -5    7.48   13.45
   1 -25  -5   18.80   13.75
  -1  25   5   13.75   10.12
  -1  25   6    4.30   13.62
  -1 -25   6    3.56    9.95
   1  25  -6    1.66    9.94
   1 -25  -6    4.25   13.80
  -1  25   6    5.21   14.21
   1 -26  -1   -2.40   13.59
  -1  26   1    1.55   14.08
  -1 -26   1    4.03    9.28
  -1  26   1    7.08   12.94
   1  26  -1    8.32    9.42
   1 -26  -2   38.64   13.76
  -1 -26   2   20.54   13.68
  -1  26   2   16.31   13.02
  -1  26   2   30.66    9.51
   1  26  -2   41.48   13.72
  -1  26   3   -1.14    9.48
  -1 -26   3    1.02    9.54
   1 -26  -3    5.76   13.73
  -1  26   3   -1.99    9.97
   1  26  -3    6.59    9.72
  -1  26   4   17.55   13.91
  -1 -26   4   14.35    9.41
   1  26  -4   12.26   13.21
   1 -26  -4    9.82   13.98
  -1  26   4    3.25   14.39
  -1  27   1   -1.14    9.39
   1  27  -1    6.03    9.95
  -1  27   1    8.16   10.27
  -1 -27   1    9.59   13.76
   0   0   1    2.47    8.22
   0   0  -1    0.85    6.58
   0   0   2   10.15   12.39
   0   0  -2    9.74   12.65
   0   0   3    7.47    8.98
   0   0  -3    4.58    9.29
   0   0   4 3528.86   29.98
   0   0  -4 3589.77   29.97
   0   0  -5    3.68    9.92
   0   0   5    0.09    9.86
   0   0  -6   40.96   10.43
   0   0   6   37.73   10.87
   0   0   7   11.05    7.16
   0   0  -7    6.57    7.03
   0   0   8  148.78    8.16
   0   0  -8  145.09    7.94
   0   0   9    6.49    9.69
   0   0  -9   -7.91    9.32
   0   0  10   88.30    7.46
   0   0 -10   86.41    7.32
   0   0 -11    5.96    7.43
   0   0  11   15.80    7.43
   0   0 -12   70.58   10.93
   0   0  12   66.98   10.60
   0   0 -13    5.21    7.74
   0   0  13   -3.13    7.96
   0   0  14  126.63    9.03
   0   0  15   -3.53   12.61
   0   0  16    6.15    9.46
   0   0  16   -4.73    9.24
   0   1  -1   10.46   11.10
   0  -1  -1   20.80    9.65
   0   1   1   11.36    7.79
   0  -1   1   11.97   10.00
   0  -1   2  135.05   11.60
   0   1   2  142.99   14.63
   0  -1  -2  148.24   11.78
   0   1  -2  145.89   11.65
   0  -1  -3  164.35   11.05
   0   1  -3  164.29   14.20
   0   1   3  167.07   14.32
   0  -1   3  161.36   11.20
   0   1  -4 1454.67   19.20
   0  -1  -4 1453.66   19.57
   0  -1   4 1443.20   19.31
   0   1   4 1395.22   19.38
   0   1   5   38.66   10.33
   0  -1  -5   34.10    7.50
   0  -1   5   39.30    7.69
   0   1  -5   36.85    7.83
   0   1   6  347.77   12.76
   0  -1  -6  357.16   10.18
   0   1  -6  351.55   12.69
   0  -1   6  366.09   13.05
   0  -1  -7   49.42    7.37
   0   1   7   55.66   10.33
   0   1  -7   50.52    7.90
   0  -1   7   49.18   10.51
   0  -1  -8    1.16    9.46
   0   1  -8    6.27    6.73
   0   1   8   -0.43    6.60
   0  -1   8    1.64    6.72
   0  -1   9   75.97    7.35
   0   1  -9   86.86    9.98
   0  -1  -9   77.43    9.92
   0   1   9   86.41    7.61
   0  -1 -10  132.35   10.48
   0   1  10  130.11   10.76
   0   1 -10  145.02    8.16
   0  -1  10  126.34    8.35
   0  -1  11    7.77    7.47
   0   1 -11    6.99   10.28
   0  -1 -11    0.89   10.54
   0   1  11    2.61    7.43
   0   1 -12   16.41    7.85
   0   1  12   16.85   10.98
   0  -1  12   14.63   10.75
   0   1 -13   53.45   11.28
   0  -1  13   54.25   11.13
   0   1  13   57.67    8.54
   0  -1  14   89.37    8.76
   0   1 -14   82.16    8.90
   0   1  14   70.99   11.95
   0   1  15   39.16    8.83
   0   1  15   29.17    9.12
   0  -1  15   32.52    9.23
   0  -1  16   10.69   13.60
   0   1  16   -0.28   13.13
   0   1  16    5.92    9.63
   0   2   0   16.16   11.00
   0  -2   0   16.24    9.78
   0  -2   0   14.36   10.09
   0   2   0   14.07    7.97
   0  -2  -1   60.98    9.63
   0  -2   1   57.81    9.60
   0   2  -1   54.81    9.92
   0   2   1   58.82   13.07
   0   2   2 3905.65   42.31
   0  -2   2 3780.33   37.89
   0   2  -2 3532.01   36.76
   0  -2  -2 3986.00   41.37
   0  -2   3  155.83   10.53
   0   2   3  150.24   10.65
   0   2  -3  155.82   13.82
   0   2   3  162.18   13.90
   0  -2   4  126.40    9.13
   0   2   4  127.89   11.66
   0   2  -4  129.75    9.04
   0  -2   5 1330.55   16.79
   0   2  -5 1318.74   17.97
   0   2   5 1334.91   18.49
   0   2  -6  224.46   12.03
   0  -2  -6  214.82    9.03
   0  -2   6  229.37   12.22
   0   2   6  214.06   11.61
   0   2   7    2.48    6.72
   0  -2  -7    4.32    6.67
   0   2  -7   -0.95   10.08
   0  -2   7    3.14   10.17
   0   2   8  223.13    8.78
   0   2  -8  223.09    8.60
   0  -2  -8  224.01    8.73
   0  -2   8  219.01    8.66
   0  -2   9  253.59    8.53
   0   2   9  263.82    8.74
   0   2  -9  264.64    8.58
   0  -2  10   21.45   10.72
   0   2 -10   22.19   10.10
   0   2  10   19.51    7.41
   0   2  11    5.83    7.29
   0  -2  11   12.67   10.56
   0   2 -11   -4.99   10.39
   0  -2  12   78.91   11.69
   0   2 -12   76.27    8.26
   0   2  12   74.24   10.99
   0   2  13  104.54   11.48
   0   2  13   95.25    8.65
   0  -2  13   93.89   11.74
   0   2 -13   94.96   11.55
   0  -2  14   30.55   12.20
   0   2 -14   23.40   12.00
   0   2  14   36.69    8.48
   0   2  14   22.08   11.78
   0  -2  15    5.39   12.83
   0   2  15    5.16   12.40
   0   2  15   -4.01   12.73
   0   2 -15    1.37    8.96
   0  -2  16   -3.60    9.82
   0   2  16    3.49    9.44
   0   2  16   15.20    9.74
   0   3   0    6.49   12.18
   0  -3   0    2.79    8.67
   0   3   0    6.27   12.81
   0  -3  -1  495.23   19.25
   0   3   1  468.57   19.23
   0   3  -1  437.46   18.77
   0  -3   1  456.12   16.33
   0  -3  -2 6567.73   50.36
   0   3  -2 6856.37   48.49
   0  -3   2 6961.97   48.67
   0   3   2 7045.00   53.37
   0   3  -3 1252.89   19.15
   0  -3   3 1264.90   19.14
   0   3   3 1286.82   20.50
   0  -3  -3 1307.21   21.96
   0  -3   4   97.82    8.56
   0   3   4   97.83    8.60
   0   3  -4   99.58   11.22
   0   3   4   91.94   10.99
   0   3   5  307.55   12.15
   0   3  -5  290.53   12.16
   0  -3   5  300.46   10.03
   0   3   5  323.57   12.44
   0   3   6  326.79   10.14
   0   3  -6  297.20    9.82
   0  -3   6  310.20   12.78
   0   3   6  321.20   12.29
   0   3   7  244.01   11.08
   0   3  -7  216.71   11.68
   0  -3   7  236.82    8.93
   0   3   7  217.43   10.93
   0   3   8   64.30    7.56
   0  -3   8   68.68    7.58
   0   3   8   68.38    9.88
   0   3  -8   66.66    7.49
   0   3   9    9.09    9.44
   0  -3   9    1.15    9.89
   0   3   9    0.11    9.61
   0   3  -9    3.00    6.87
   0   3  10   88.47    7.63
   0   3  10  110.98   10.85
   0  -3  10   84.24    7.55
   0   3 -10   95.95    7.49
   0   3 -11   27.85    7.60
   0  -3  11   18.10   11.08
   0   3  11   23.36   10.49
   0   3  11   36.53   10.58
   0   3  12   12.95   10.72
   0  -3  12   21.58   11.36
   0   3 -12   22.33    7.83
   0   3  12   17.14    7.81
   0  -3  13  100.74    8.75
   0   3 -13   78.48    8.23
   0   3  13   85.58   11.78
   0   3  13   80.16    8.05
   0  -3  14   31.59    8.71
   0   3  14   26.17   11.95
   0   3 -14   16.95   12.09
   0   3  14   22.89    8.20
   0  -3  15   11.80    8.99
   0   3  15    6.08    8.94
   0   3 -15    7.68    8.92
   0   3  15   11.22    8.92
   0  -3  16   -6.79   13.78
   0   3 -16    1.44    9.21
   0   3  16    5.18    9.27
   0   3  16    5.24   13.47
   0   4   0  495.62   16.28
   0  -4   0  516.42   16.43
   0   4   0  496.84   18.77
   0  -4  -1  982.22   20.47
   0   4   1  964.11   20.51
   0  -4   1  983.46   20.94
   0   4  -1  927.40   19.71
   0  -4   1  982.86   19.93
   0  -4  -2 1651.39   24.26
   0   4  -2 1474.28   23.68
   0   4   2 1515.62   23.37
   0  -4   2 1599.25   24.22
   0   4  -3  224.35   13.49
   0  -4   3  244.22   13.58
   0   4   3  240.00   11.00
   0  -4  -3  243.27   10.88
   0   4  -4  197.05   12.12
   0  -4   4  193.17   12.06
   0   4   4  190.62    9.51
   0   4   5    2.97    7.12
   0  -4   5   -1.94    7.31
   0   4  -5    3.54    7.19
   0   4   5    3.93    9.55
   0   4   6  329.90   12.06
   0  -4   6  336.02   10.55
   0   4  -6  317.01   12.74
   0   4   6  325.15    9.93
   0  -4   7  166.43    8.59
   0   4  -7  172.97   11.32
   0   4   7  169.04    8.37
   0   4   7  167.38   10.80
   0   4  -8   42.72    7.30
   0  -4   8   50.34    7.41
   0   4   8   45.68    7.04
   0   4   8   52.49    7.06
   0  -4   9  166.65    8.12
   0   4   9  170.21    8.30
   0   4   9  183.06   10.31
   0   4  -9  173.63   10.61
   0   4  10   16.66   10.14
   0   4 -10   26.30    7.31
   0   4  10   20.17    7.36
   0  -4  10   23.43    7.32
   0  -4  11  600.31   13.48
   0   4  11  597.18   13.49
   0   4 -11  627.77   11.16
   0   4  11  625.15   11.14
   0  -4  12   98.85    8.68
   0   4 -12  103.68    8.72
   0   4  12  102.29   11.36
   0   4  12  115.17   11.34
   0   4 -13   22.10    7.94
   0  -4  13   30.16    8.23
   0   4  13   29.25   11.23
   0   4  13   22.81    7.93
   0  -4  14   20.83    9.00
   0   4 -14   29.82    8.29
   0   4  14   35.13   12.09
   0   4  14   30.86    8.45
   0   4 -15   40.68   12.99
   0  -4  15   27.58    9.13
   0   4  15   34.11   12.72
   0   4  15   40.22    9.03
   0   4  16    8.38   13.36
   0   4 -16   -1.80   13.63
   0  -4  16    4.51    9.83
   0   4  16   -4.83    9.49
   0  -5   0   -2.51   13.47
   0   5   0   -0.22    9.36
   0   5   0   -0.54    9.48
   0  -5   1  221.77   15.18
   0   5  -1  213.33   12.27
   0   5   1  212.71   14.85
   0   5  -1  225.62   12.40
   0  -5  -1  221.03   11.92
   0  -5   1  222.94   14.97
   0   5   2   70.45   12.39
   0  -5  -2   69.25    8.96
   0   5  -2   65.02    9.63
   0  -5   2   71.87    9.56
   0  -5   3  631.87   15.52
   0   5  -3  621.44   13.38
   0   5   3  657.68   16.08
   0  -5  -3  671.63   15.85
   0   5  -4  170.68    8.88
   0  -5  -4  180.79   11.34
   0  -5   4  162.51   11.77
   0   5   4  175.96    9.19
   0   5  -5  442.69   11.02
   0  -5   5  467.26   11.28
   0   5   5  473.90   13.61
   0   5   6  359.45   12.01
   0   5  -6  379.56   13.22
   0  -5   6  393.96   10.73
   0   5   6  399.16   12.54
   0   5   7 1665.44   18.13
   0  -5   7 1664.92   16.10
   0   5   7 1611.04   16.59
   0   5  -7 1707.89   16.20
   0  -5   8  221.35   11.24
   0   5  -8  241.57    8.59
   0   5   8  263.56   10.96
   0   5   8  252.08   10.93
   0   5  -9   82.09   10.03
   0  -5   9   76.28   10.33
   0   5   9   68.89   10.58
   0   5   9   86.85    7.58
   0   5  10    7.82    7.44
   0  -5  10    8.47   10.35
   0   5  10    6.66    7.24
   0   5 -10   17.52    7.24
   0   5  11  230.81   11.53
   0  -5  11  222.82   11.88
   0   5 -11  221.63    8.95
   0   5  11  241.02    8.83
   0  -5  12   36.29    7.81
   0   5  12   29.37    8.11
   0   5 -12   42.64    8.03
   0   5  12   35.52    7.90
   0  -5  13    3.41    8.59
   0   5 -13   11.42    8.16
   0   5  13   10.55    7.83
   0   5  13   -1.00   11.11
   0  -5  14   39.17   12.24
   0   5  14   36.47    8.58
   0   5 -14   24.59    8.87
   0   5  14   10.19   12.04
   0  -5  15    0.14   12.99
   0   5 -15   -0.80    9.04
   0   5  15    2.96    8.99
   0   5  15    4.41    8.74
   0   5 -16   -7.87    9.73
   0  -5  16   -8.84    9.95
   0   5  16    2.18    9.72
   0   5  16   -0.18    9.80
   0   6   0  442.22   16.37
   0   6   0  456.35   13.66
   0  -6   0  459.53   15.99
   0   6  -1  727.57   16.16
   0   6   1  725.03   17.87
   0  -6   1  709.49   15.83
   0  -6   1  684.92   15.31
   0  -6  -1  739.60   17.49
   0   6  -1  654.36   15.15
   0  -6   2  124.41   12.37
   0  -6   2  131.70   12.04
   0   6   2  131.64   11.73
   0   6  -2  125.42    9.47
   0  -6  -2  143.18   12.06
   0   6  -3  218.15   12.01
   0   6   3  240.76    9.83
   0  -6   3  217.57   12.12
   0  -6  -3  242.72   11.93
   0   6  -4  807.15   13.57
   0  -6   4  812.71   13.62
   0   6   4  844.21   14.24
   0  -6  -4  842.65   14.22
   0  -6  -5  206.60    9.01
   0   6  -5  191.32    9.81
   0  -6   5  203.25    9.43
   0   6   5  206.67   11.74
   0   6  -6 1700.20   16.91
   0  -6   6 1638.21   16.50
   0   6   6 1680.11   17.43
   0   6   6 1751.54   17.85
   0  -6   7  130.49    8.31
   0   6   7  124.16   10.14
   0   6  -7  115.59   11.22
   0   6   7  125.26    8.25
   0   6   8   44.01    9.71
   0  -6   8   47.63    7.39
   0   6  -8   40.39   10.23
   0   6   8   44.54    9.82
   0   6  -9   71.67   10.35
   0  -6   9   76.41    7.67
   0   6   9   71.19    7.56
   0   6   9   72.30   10.44
   0   6 -10  179.46    8.48
   0   6  10  181.11    8.85
   0  -6  10  187.50   11.23
   0   6  10  201.85    8.55
   0   6  11   23.93   10.70
   0   6 -11   35.09    7.42
   0   6  11   25.94    7.41
   0  -6  11   26.91    8.05
   0   6  12  151.77    8.61
   0  -6  12  134.80    8.89
   0   6 -12  140.46   11.78
   0   6  12  153.78    8.77
   0   6 -13   31.14   11.78
   0  -6  13   16.96   12.11
   0   6  13   22.07   11.13
   0   6  13   31.90    7.83
   0   6 -14   17.43   12.45
   0  -6  14   26.55    8.95
   0   6  14   16.60   12.12
   0   6  14   20.51   12.43
   0  -6  15   19.19    9.26
   0   6  15   19.87   12.82
   0   6  15   14.59    8.78
   0   6 -15   22.49   12.97
   0   6  16   13.16   13.72
   0   6 -16   23.59   13.74
   0  -6  16   17.44   13.91
   0   6  16    6.03    9.38
   0  -7   0    0.98    7.77
   0   7   0    4.70   11.13
   0   7   0    1.37    7.54
   0  -7   1  351.39   13.66
   0   7  -1  356.56   11.50
   0   7   1  375.99   11.75
   0  -7   1  351.58   13.87
   0   7  -1  380.30   12.02
   0  -7  -1  390.77   13.89
   0  -7   2 3224.82   28.12
   0   7   2 3336.12   28.59
   0  -7  -2 3389.59   28.69
   0   7  -2 3024.99   25.31
   0  -7   2 3294.01   27.91
   0   7  -3  118.62    8.61
   0   7   3  119.06    8.33
   0  -7  -3  131.26    8.52
   0  -7   3  129.72   11.35
   0  -7   4  153.28   12.01
   0   7  -4  154.25    8.95
   0   7   4  168.12    8.70
   0  -7  -4  156.88   11.14
   0  -7   5  867.83   13.34
   0   7   5  925.64   14.03
   0   7  -5  876.45   13.53
   0  -7  -5  935.94   15.61
   0  -7   6  513.15   10.98
   0   7   6  567.85   13.25
   0   7  -6  518.09   11.13
   0   7   7   26.62    9.90
   0  -7   7   31.56   10.27
   0   7  -7   30.01   10.15
   0   7   7   37.92    9.67
   0  -7   8   18.10   10.20
   0   7  -8   16.47    9.98
   0   7   8   19.03    7.22
   0   7   8   16.89    7.03
   0   7   9  236.05   11.13
   0   7  -9  207.01   11.21
   0  -7   9  221.17    8.61
   0   7   9  238.77   11.07
   0   7  10    3.10    7.34
   0   7 -10   11.27    7.08
   0  -7  10   18.76    7.31
   0   7  10    8.08   10.21
   0   7 -11   -1.85   10.65
   0  -7  11    9.41    7.71
   0   7  11   11.88   10.63
   0   7  11    4.43   10.54
   0   7  12   46.77    8.15
   0  -7  12   51.56    8.51
   0   7  12   51.60   11.17
   0   7 -12   39.92    8.18
   0   7  13   15.69   11.56
   0  -7  13   19.15   11.75
   0   7 -13   24.45    8.27
   0   7  13   11.14   11.58
   0   7 -14    7.59    8.50
   0  -7  14    2.01    8.54
   0   7  14    9.25    8.55
   0   7  14   -8.90    8.50
   0   7 -15   22.84    9.44
   0  -7  15   12.61   13.38
   0   7  15    4.68   13.25
   0   7  15   16.86   12.98
   0   7  16   19.53   14.02
   0   7  16   11.60    9.70
   0   7 -16   11.18    9.94
   0  -8   0  148.23    9.07
   0   8   0  157.68   11.58
   0   8   0  163.62    9.21
   0   8   1    8.77    7.25
   0  -8  -1    8.00    7.17
   0  -8   1    9.03   10.57
   0   8  -1    9.21   10.38
   0  -8   1    7.49    7.13
   0   8  -1   14.41   10.40
   0  -8   2  923.73   14.53
   0   8  -2  890.16   14.37
   0   8   2  930.24   16.65
   0  -8  -2  936.28   16.37
   0  -8   2  895.40   16.61
   0  -8   3  249.15    9.86
   0   8  -3  236.29   12.40
   0  -8  -3  246.16   11.83
   0   8   3  239.22    9.47
   0  -8   3  240.40   12.33
   0   8  -4   12.40    8.16
   0   8   4    9.87   10.29
   0  -8  -4   17.32   10.12
   0  -8   4    9.16    8.18
   0   8  -5  198.55    9.32
   0   8   5  223.78   11.21
   0  -8   5  201.79    9.41
   0  -8  -5  215.83   11.05
   0  -8  -6   34.46   10.02
   0  -8   6   44.66    7.67
   0   8  -6   41.01    7.64
   0   8   6   50.65   10.18
   0   8  -7   44.58   10.55
   0  -8   7   40.38    7.17
   0   8   7   50.56    9.88
   0   8   7   43.76    7.10
   0   8   8    4.27    9.95
   0   8   8    9.46    9.76
   0  -8   8    9.58    7.01
   0   8  -8    1.54    7.30
   0   8   9   24.42   10.13
   0  -8   9   34.93   10.35
   0   8  -9   30.70    7.23
   0   8   9   31.58    7.46
   0   8 -10   -1.85   10.44
   0   8  10    4.99   10.28
   0  -8  10    4.90    7.27
   0   8  10    8.84    7.39
   0   8 -11   51.71    8.02
   0  -8  11   64.25   11.23
   0   8  11   43.88   11.16
   0   8  11   66.20   11.23
   0   8  12   81.56   11.37
   0  -8  12   67.14    8.59
   0   8  12   73.43    8.27
   0   8 -12   77.49   11.36
   0   8  13   26.41    8.50
   0  -8  13   26.39    8.41
   0   8 -13   33.81   12.31
   0   8  13   26.22    8.37
   0   8  14   30.67   12.41
   0  -8  14   36.59   12.88
   0   8 -14   40.08    8.85
   0   8  14   42.58    8.88
   0   8 -15   -4.44    9.30
   0  -8  15    0.47    9.46
   0   8  15   10.09    9.21
   0   8  15   -0.08   12.93
   0   9   0   58.14   10.62
   0  -9   0   51.62    7.91
   0   9   0   50.92    8.04
   0   9  -1  564.23   12.46
   0   9   1  566.09   12.09
   0  -9   1  549.58   12.04
   0  -9   1  524.58   12.02
   0   9   1  568.86   12.21
   0  -9  -1  581.09   14.32
   0   9  -1  547.24   14.27
   0  -9   2   52.24   11.02
   0  -9   2   57.96   10.78
   0   9   2   59.99   10.63
   0  -9  -2   47.68   10.31
   0   9  -2   50.16   11.28
   0  -9   3  517.06   11.95
   0  -9  -3  539.22   13.65
   0   9   3  522.98   11.67
   0   9  -3  489.44   13.98
   0  -9   3  514.58   11.66
   0   9  -4 1260.68   17.63
   0   9   4 1331.46   16.07
   0  -9  -4 1346.85   16.02
   0  -9   4 1294.90   15.54
   0   9  -5    4.73   10.73
   0   9   5   25.67    6.73
   0  -9   5   18.90   10.81
   0  -9  -5   22.98    7.14
   0   9  -6  238.07   11.76
   0  -9   6  234.47    9.07
   0   9   6  246.11    9.12
   0  -9  -6  253.99    9.08
   0  -9   7   71.68   10.57
   0   9   7   80.77    7.48
   0   9  -7   87.29    7.79
   0   9   8  182.89   10.88
   0   9   8  165.05    8.18
   0   9  -8  182.07   10.94
   0  -9   8  165.19    8.08
   0  -9   9  171.89   11.46
   0   9  -9  185.81   11.21
   0   9   9  189.36    8.21
   0   9   9  191.98    8.67
   0   9  10   33.67   10.54
   0   9 -10   24.52    7.80
   0  -9  10   20.31    7.64
   0   9  10   28.73    7.88
   0   9 -11   15.83   10.81
   0  -9  11   16.70   11.02
   0   9  11   15.02    7.87
   0   9  11   20.50    7.81
   0   9 -12   36.93    8.30
   0   9  12   40.75    8.32
   0  -9  12   26.88   11.97
   0   9  12   31.89   11.45
   0   9  13   12.45   11.82
   0  -9  13    1.44   12.02
   0   9 -13    9.04   11.85
   0   9  13   10.42   11.75
   0   9  14    0.72    9.03
   0  -9  14    9.89    9.30
   0   9  14   25.97   12.49
   0   9 -14   26.37   12.77
   0   9  15   11.44   13.67
   0   9 -15   12.88   13.32
   0  -9  15   -4.87   13.55
   0   9  15    7.49   13.10
   0  10   0  136.54   11.77
   0  10   0  140.89   11.37
   0 -10   0  145.83   11.39
   0  10  -1   90.82    8.50
   0  10   1   75.50   11.06
   0 -10   1   66.11   11.66
   0 -10  -1   75.86   11.01
   0  10   1   76.73    8.13
   0  10  -1   86.63   11.63
   0 -10   1   80.29   11.05
   0 -10   2  582.76   14.10
   0 -10   2  592.17   14.40
   0  10   2  605.79   14.15
   0 -10  -2  612.33   14.04
   0  10  -2  559.68   12.08
   0 -10   3  189.94   12.37
   0 -10  -3  188.67   10.99
   0  10  -3  183.19   12.84
   0  10   3  182.17    8.66
   0 -10   3  192.20    8.84
   0 -10   4 1922.07   20.20
   0  10  -4 1889.59   19.22
   0  10   4 2047.92   20.12
   0 -10  -4 1991.24   18.46
   0 -10   4 1927.37   17.60
   0  10  -5  183.59    8.80
   0  10   5  197.84   11.17
   0 -10   5  185.38    8.75
   0 -10  -5  181.21    8.65
   0  10  -6   30.76    7.38
   0 -10  -6   46.97    9.86
   0 -10   6   33.60   10.41
   0  10   6   48.40    9.84
   0 -10  -7   11.20    7.14
   0  10   7    4.37   10.04
   0 -10   7    3.63    7.45
   0  10  -7   16.05   10.03
   0  10   8    3.03    6.91
   0 -10   8   10.95   10.25
   0  10   8    6.10    7.10
   0  10  -8    8.77    7.22
   0  10   9   62.95    7.83
   0 -10   9   68.83   10.39
   0  10  -9   59.37    7.68
   0  10   9   63.79    7.82
   0  10  10  219.06    9.18
   0  10  10  218.33    9.19
   0  10 -10  219.64   12.05
   0 -10  10  214.76    8.67
   0  10  11    6.31    7.79
   0  10 -11   22.12   10.85
   0  10  11   10.23   11.00
   0 -10  11    2.72   11.18
   0  10 -12   22.15    8.06
   0 -10  12   32.25   12.36
   0  10  12   35.38   11.63
   0  10  12   19.00   11.47
   0  10 -13   11.15    8.85
   0  10  13   14.69    8.66
   0 -10  13    7.83   12.39
   0  10  13    6.62    8.52
   0  10  14   33.44    9.08
   0 -10  14   34.12   13.20
   0  10  14   22.97    9.03
   0  10 -14   34.34   13.16
   0  10  15    8.40   13.52
   0  10 -15   -8.60   13.75
   0 -10  15   -2.26    9.76
   0  10  15    2.72    9.35
   0  11   0   14.38    7.48
   0 -11   0   18.40   10.68
   0  11   0   19.14   10.91
   0  11   1  556.70   11.27
   0 -11   1  527.40   11.39
   0 -11  -1  549.14   13.59
   0  11  -1  524.09   11.73
   0  11   1  544.21   13.30
   0 -11   1  527.08   11.18
   0  11  -1  536.70   14.10
   0  11   2  243.18   11.63
   0 -11  -2  244.38    9.00
   0 -11   2  243.68    9.90
   0  11  -2  248.98   12.42
   0 -11   2  250.87    9.17
   0 -11   3   41.87    9.98
   0 -11   3   30.22   10.72
   0  11   3   26.39    7.27
   0  11  -3   31.80   11.06
   0 -11  -3   43.58    9.82
   0 -11  -4  258.23   11.35
   0  11   4  255.27   11.45
   0  11  -4  228.93   12.03
   0 -11   4  245.22   11.53
   0 -11   4  231.44   11.84
   0 -11   5  726.69   12.00
   0  11  -5  700.10   11.79
   0  11   5  710.57   11.82
   0 -11  -5  757.20   11.95
   0 -11   5  719.56   13.52
   0  11  -6   34.41    7.60
   0  11   6   42.12    7.18
   0 -11   6   35.62    7.57
   0 -11  -6   50.93    9.82
   0  11  -7   53.07   10.48
   0  11   7   46.46    7.34
   0 -11   7   46.16    7.59
   0 -11  -7   50.50    7.33
   0 -11   8  197.96   11.29
   0  11   8  222.33   11.26
   0  11  -8  221.28   11.39
   0 -11   9   50.20   10.69
   0  11   9   46.37   10.68
   0  11   9   47.78   10.70
   0  11  -9   47.26   10.90
   0  11  10    9.57   11.08
   0  11 -10   13.65   10.88
   0 -11  10   26.60   11.08
   0  11  10   26.31   10.73
   0  11 -11  122.85    8.86
   0 -11  11  142.83    8.79
   0  11  11  141.23   11.98
   0  11  11  152.25   11.78
   0  11 -12   30.68   12.39
   0 -11  12   28.80    9.03
   0  11  12   30.83    8.34
   0  11  12   32.55    8.38
   0  11  13   13.17    8.94
   0  11 -13    5.99    9.12
   0 -11  13   20.44    9.11
   0  11  13   10.31   12.33
   0  11  14   10.23   13.00
   0  11  14   -0.74    8.95
   0 -11  14   11.67    9.60
   0  11 -14   -1.28    9.74
   0  11  15   68.92   14.26
   0 -11  15   33.78   14.19
   0  11 -15   58.85   14.10
   0  11  15   67.71    9.80
   0  12   0  325.73    9.83
   0 -12   0  316.60    9.69
   0  12   0  320.63    9.78
   0  12  -1  104.77    8.02
   0  12   1  101.84   10.70
   0 -12   1  105.31    8.04
   0  12   1  108.57    7.63
   0 -12  -1  116.43   10.61
   0  12  -1  108.73    8.08
   0 -12   2  820.36   12.49
   0 -12  -2  844.52   14.61
   0 -12   2  810.62   12.82
   0  12   2  822.38   14.78
   0  12  -2  816.06   12.56
   0 -12   3  660.14   12.11
   0 -12  -3  701.24   13.82
   0  12   3  697.15   12.03
   0  12  -3  662.73   11.50
   0 -12   3  656.80   11.66
   0 -12   4   79.53    7.47
   0 -12   4   95.75   10.57
   0  12  -4   88.05    8.07
   0  12   4   89.38    7.52
   0 -12  -4   80.89    7.30
   0 -12  -5   71.55   10.12
   0  12  -5   62.80    7.78
   0  12   5   79.80   10.06
   0 -12   5   66.20   10.50
   0 -12   5   59.55   10.24
   0  12   6  121.96    8.29
   0  12  -6  107.74    8.03
   0 -12  -6  118.48    8.11
   0 -12   6  123.10    8.12
   0  12  -7  217.34   11.53
   0  12   7  220.77    8.63
   0 -12  -7  234.14   11.45
   0 -12   7  228.37    8.67
   0  12  -8   79.31   10.72
   0 -12  -8   82.58    8.19
   0  12   8   88.53    7.88
   0 -12   8   79.84   10.65
   0  12   9   74.31   10.80
   0  12   9   62.99    8.00
   0 -12   9   75.98   11.00
   0  12  -9   70.79   10.98
   0 -12  10   57.34   11.23
   0  12 -10   76.75   10.99
   0  12  10   77.12   11.40
   0  12  10   69.53   11.44
   0  12  11    8.95   11.49
   0  12 -11   -4.99    8.11
   0 -12  11   -0.51    8.05
   0  12  11   -0.70    7.90
   0  12 -12   18.52   11.96
   0  12  12   21.14   11.58
   0 -12  12   17.90   11.88
   0  12  12   32.90   11.83
   0 -12  13    5.90   12.53
   0  12 -13   -5.10    9.05
   0  12  13   -1.10    8.98
   0  12  13    9.13   12.51
   0  12  14   14.50   13.26
   0 -12  14    7.75   13.64
   0  12  14    7.52   13.13
   0  12 -14    5.32    9.51
   0  13   0    6.05    7.20
   0  13   0    8.50    9.92
   0 -13   0   12.66    7.14
   0  13   1   82.56   10.42
   0 -13   1   82.18   10.25
   0  13  -1   82.79   10.65
   0 -13  -1   78.35    7.85
   0  13   1   81.37    7.48
   0  13  -1   88.14    7.72
   0 -13   2   35.29   10.18
   0 -13   2   33.93   10.14
   0  13   2   33.56    9.97
   0  13   2   35.89    7.45
   0 -13  -2   40.14    9.98
   0  13  -2   35.33    7.34
   0 -13   3   32.58    7.25
   0  13   3   29.42   10.17
   0  13  -3   35.28    7.41
   0 -13  -3   22.68    9.94
   0 -13   3   36.64    7.29
   0  13   4  310.99   11.69
   0  13  -4  283.31    9.17
   0 -13   4  295.39   11.44
   0 -13  -4  297.01    9.08
   0 -13   4  288.93   11.58
   0  13  -5   63.13    7.88
   0 -13   5   76.39   10.58
   0 -13  -5   66.54    7.43
   0 -13   5   65.65    7.28
   0  13   5   79.19   10.22
   0 -13   6  289.41   11.69
   0  13   6  295.99   11.72
   0  13  -6  270.00    9.05
   0 -13  -6  289.49   11.60
   0 -13   6  271.84    9.10
   0 -13   7   93.80    7.89
   0  13   7  100.94   10.24
   0  13  -7  100.50   11.09
   0 -13  -7   88.35   10.71
   0  13  -8   -2.43   10.98
   0  13   8   11.14    7.39
   0 -13   8   -6.06   10.79
   0 -13  -8   -4.38   10.45
   0 -13   9  105.84    8.34
   0  13  -9  116.43   11.52
   0  13   9  101.48    8.27
   0  13  10    8.67   11.20
   0  13 -10    6.84   11.30
   0 -13  10    5.56    7.99
   0  13  10   19.65    7.99
   0  13  11    5.13    8.10
   0  13 -11    9.48    8.06
   0  13  11    8.25    8.10
   0 -13  11   28.09   11.37
   0  13  12   14.63    8.72
   0  13 -12    2.64   12.03
   0  13  12   11.61    8.51
   0 -13  12    2.38    8.74
   0  13 -13    4.24    9.03
   0  13  13   11.21   12.35
   0  13  13   -7.15   12.88
   0 -13  13   -6.04    9.42
   0  13  14    3.99   13.10
   0  13 -14    5.71   13.62
   0  13  14    3.52    9.49
   0 -13  14    4.22    9.73
   0 -14   0  615.59   12.93
   0  14   0  602.94   13.27
   0  14   0  638.90   13.09
   0  14   1   22.00    9.69
   0 -14   1   15.15   10.00
   0 -14  -1   28.25    9.62
   0  14   1   18.81    7.00
   0  14  -1   15.66    7.02
   0  14  -1   16.91    9.97
   0  14   2   -0.56    6.82
   0 -14   2    1.83    9.79
   0 -14   2   -3.55    7.28
   0  14   2   -3.69    6.77
   0 -14  -2   -2.83    6.82
   0  14  -2    0.12    6.86
   0 -14  -3  123.93   10.48
   0  14   3  120.54    8.10
   0 -14   3  134.76   10.41
   0  14  -3  129.19   10.74
   0 -14   3  127.13    8.16
   0  14   4    7.89    7.11
   0  14  -4    3.45    7.29
   0 -14   4    3.36   10.33
   0 -14  -4   15.22    9.82
   0 -14   4   13.05    7.30
   0 -14   5    9.12   10.11
   0 -14   5    8.86    7.31
   0  14  -5   -0.93   10.15
   0  14   5    7.16    6.96
   0 -14  -5    6.52    7.21
   0  14  -6  105.00    7.96
   0  14   6  114.57   10.64
   0 -14   6  102.27    8.34
   0 -14  -6  117.85   10.73
   0 -14   6  105.66    8.06
   0 -14   7   16.14    7.79
   0  14  -7   16.49   10.55
   0  14   7   14.12   10.58
   0 -14  -7   25.07   10.53
   0 -14   7   32.70    7.68
   0  14  -8   77.02    8.19
   0  14   8   81.19   10.98
   0 -14   8   70.27    8.18
   0 -14  -8   84.08    7.80
   0  14   9   28.83   10.72
   0 -14   9   19.93    7.70
   0  14  -9   21.59    7.75
   0  14  10   55.61    8.46
   0  14  10   56.67    8.43
   0  14 -10   52.32   11.59
   0 -14  10   63.21    8.24
   0  14  11    0.31   11.86
   0  14  11   16.35   11.53
   0  14 -11    6.25    8.19
   0 -14  11    6.01   11.77
   0  14  12   36.97    9.13
   0  14 -12   30.61    9.13
   0  14  12   39.70   12.58
   0 -14  12   29.26    9.24
   0  14 -13    5.02    8.87
   0  14  13   15.52    9.21
   0  14  13    2.76   12.84
   0 -14  13  -19.71   13.30
   0  14 -14   10.00   13.86
   0  14  14   13.35    9.70
   0 -14  14    9.09   14.12
   0  14  14    9.99    9.89
   0 -15   0   -2.98    9.78
   0  15   0   -1.11    9.59
   0  15   0    2.51   10.03
   0  15  -1  232.21    8.74
   0  15   1  239.39   11.23
   0 -15   1  224.93   10.99
   0 -15  -1  223.76   11.05
   0  15  -1  231.81    8.59
   0  15   1  231.93    8.84
   0 -15  -2   16.64    7.24
   0  15   2   22.23    9.47
   0 -15   2   19.83    7.07
   0  15   2   24.82    9.94
   0  15  -2   20.15    9.94
   0 -15   2   20.90    7.33
   0 -15   3    4.44    7.07
   0  15   3   -1.81    7.36
   0 -15   3    2.83    6.96
   0  15  -3   -4.96    9.97
   0 -15  -3    3.75    6.95
   0  15   4   37.26    7.49
   0 -15   4   37.17    7.46
   0 -15   4   34.54   10.79
   0  15  -4   44.47   10.03
   0 -15  -4   42.45   10.27
   0 -15   5   29.27    7.48
   0 -15   5   35.29   10.49
   0  15   5   27.75    7.15
   0  15  -5   27.43    7.41
   0 -15  -5   31.96    7.27
   0  15  -6   31.19   10.21
   0  15   6   26.33   10.38
   0 -15   6   25.05   10.79
   0 -15   6   19.66   10.68
   0 -15  -6   21.58   10.43
   0 -15   7   -2.34   10.76
   0  15  -7    2.58    7.67
   0  15   7    9.04    7.61
   0 -15  -7    3.34   10.29
   0 -15   7   16.18   10.61
   0  15  -8  115.81    8.54
   0 -15   8  114.38    8.47
   0  15   8  130.91   11.65
   0 -15   8  116.22    8.65
   0 -15  -8  124.92    8.33
   0 -15  -9  154.94    9.02
   0  15  -9  145.49    8.81
   0 -15   9  147.53   11.93
   0  15   9  149.98    9.08
   0  15  10    4.44   11.50
   0  15  10   -2.34   11.66
   0  15 -10   -0.93    8.13
   0 -15  10   -7.16   11.52
   0  15  11    7.79   12.08
   0  15  11    5.44    8.33
   0  15 -11   12.02   12.19
   0 -15  11   11.27    8.58
   0  15  12    7.39    9.07
   0  15 -12    8.61    8.68
   0  15  12    6.08    8.90
   0 -15  12   21.80   12.53
   0  15 -13    1.15   13.00
   0  15  13   10.63    9.61
   0  15  13    4.98    9.42
   0 -15  13    9.35    9.18
   0  16   0   41.73   10.30
   0  16   0   46.11    7.67
   0 -16   0   36.97   10.12
   0  16   1   28.46    7.67
   0  16  -1   37.30   10.77
   0 -16   1   31.15   10.15
   0 -16  -1   27.75    7.33
   0  16   1   22.10    7.43
   0  16  -1   37.86   10.24
   0  16   2  178.85    8.60
   0 -16   2  185.06   11.00
   0 -16  -2  196.13   11.20
   0  16   2  174.64    8.60
   0  16  -2  180.74   11.12
   0 -16   3   80.72   10.47
   0  16   3   81.37   10.58
   0  16   3   71.56    7.69
   0  16  -3   78.91   10.70
   0 -16  -3   85.03    7.53
   0 -16   3   71.87    8.08
   0 -16   4   52.29   10.72
   0  16   4   55.14    7.37
   0  16  -4   54.30   10.48
   0 -16  -4   55.15   10.79
   0 -16   4   49.73   10.44
   0 -16   5   20.46   10.54
   0 -16   5   15.14   10.77
   0  16   5   10.64   10.12
   0  16  -5   11.28    7.32
   0 -16  -5    9.73   10.36
   0 -16   6    2.38    7.51
   0  16  -6    4.92   10.69
   0  16   6   13.00    7.70
   0 -16   6   18.18   10.64
   0 -16  -6   12.21   10.91
   0 -16   7  123.41   11.60
   0 -16   7   99.61    8.30
   0  16  -7  114.68   11.33
   0  16   7  109.45    8.53
   0 -16  -7  105.46   11.48
   0 -16   8  500.61   13.56
   0  16  -8  433.53   13.13
   0  16   8  514.31   13.80
   0 -16   8  496.59   13.41
   0 -16  -8  484.95   10.86
   0 -16  -9   45.94    8.13
   0 -16   9   52.15   11.90
   0  16   9   42.03   11.38
   0 -16   9   29.63   11.63
   0  16  -9   34.35   11.69
   0  16  10   11.10   11.56
   0 -16  10    5.72    8.27
   0  16 -10    4.46    8.03
   0 -16  10    5.53   11.78
   0  16  11   13.86   11.88
   0  16 -11    6.08    8.50
   0  16  11    3.47   12.16
   0 -16  11   10.96   12.02
   0  16 -12   16.50   12.97
   0  16  12    7.80    9.08
   0 -16  12    2.77    9.34
   0  16  12   10.69    8.95
   0  16  13   38.41    9.84
   0  16 -13   39.38   10.10
   0  16  13   39.42   13.50
   0 -16  13   38.43   14.03
   0  17   0   11.53    7.43
   0 -17   0   -2.60    7.41
   0  17   0   -8.41    7.50
   0  17   1   10.17    7.28
   0 -17   1    8.11   10.20
   0 -17  -1    9.30   10.52
   0  17  -1   23.56    7.30
   0  17  -1   10.26    7.31
   0  17   1   17.66    7.46
   0  17   2  404.73    9.87
   0 -17   2  390.07   12.35
   0  17   2  402.05   10.01
   0 -17  -2  419.52   12.43
   0  17  -2  393.78    9.82
   0  17   3   13.45   10.49
   0 -17   3   10.44    7.44
   0  17   3    9.05    7.42
   0 -17   3    2.82   10.74
   0 -17  -3    9.18   10.66
   0  17  -3   -5.14   10.44
   0 -17   4  315.79    9.34
   0 -17   4  322.78   12.08
   0  17   4  314.64   12.21
   0  17  -4  313.07    9.30
   0 -17  -4  330.94    9.49
   0 -17   5  169.43   11.53
   0  17   5  168.80   11.71
   0  17  -5  181.67   11.34
   0 -17   5  161.81    8.41
   0 -17  -5  167.31    8.53
   0 -17   6   61.39    8.04
   0 -17   6   57.42   10.93
   0  17  -6   55.68    7.92
   0  17   6   62.71    8.21
   0 -17  -6   57.56    7.78
   0 -17   7  134.70    8.73
   0 -17   7  130.15    8.69
   0  17  -7  135.81    8.47
   0  17   7  170.79   12.05
   0 -17  -7  160.44   11.97
   0 -17   8    1.09   11.42
   0  17  -8   11.60    7.85
   0  17   8    3.92    8.05
   0 -17  -8   -2.83    7.92
   0 -17   8    5.14   11.82
   0  17  -9    5.39    8.24
   0 -17   9   11.10   11.71
   0 -17   9    7.32    8.14
   0  17   9    8.07    8.06
   0 -17  -9   14.97    8.44
   0  17  10  182.55    9.96
   0 -17  10  167.79    9.80
   0  17 -10  160.52   12.71
   0 -17  10  165.15    9.54
   0  17  11    5.73   12.48
   0  17 -11    8.95    8.49
   0  17  11   -2.99   12.58
   0 -17  11    2.33   12.81
   0 -17  11   -3.74    8.72
   0  17  12   30.41   13.17
   0  17 -12   10.17   13.19
   0  17  12   16.25    9.23
   0 -17  12   26.16   13.15
   0  17  13    3.96    9.85
   0  17 -13    4.50   10.10
   0  17  13   17.93   13.78
   0 -17  13   12.23   10.18
   0  18   0  243.22    9.17
   0 -18   0  218.85    9.06
   0  18   0  229.98    9.34
   0  18   1   81.84    8.19
   0  18  -1   83.43    8.13
   0 -18   1   80.04   10.89
   0 -18  -1   76.64   10.74
   0  18  -1   87.87   10.98
   0  18   1   73.23    7.97
   0  18   2   16.99   10.67
   0 -18   2   14.11    7.73
   0 -18  -2   15.05    7.41
   0  18  -2    6.93   10.45
   0  18   2    0.56   10.77
   0 -18   3  210.20    9.18
   0  18   3  228.72   11.86
   0 -18  -3  210.78   11.78
   0  18  -3  218.81    8.79
   0  18   3  220.01    8.84
   0 -18   3  232.87   11.52
   0 -18   4   38.21   11.15
   0 -18   4   42.60    7.79
   0  18   4   30.86   10.95
   0  18  -4   44.57    7.68
   0 -18  -4   43.84   10.70
   0  18   5    3.20    7.57
   0  18  -5    0.33   10.79
   0 -18   5    9.00   10.52
   0 -18   5   10.67    7.98
   0 -18  -5    9.16   10.68
   0 -18   6   22.80   10.97
   0 -18   6   22.10   11.16
   0  18   6   16.68    7.72
   0  18  -6    6.05   10.88
   0 -18  -6    8.68    7.51
   0 -18   7   29.28   11.22
   0 -18   7   20.68    7.81
   0  18  -7    6.09    8.02
   0  18   7   15.41   11.30
   0 -18  -7   22.40   10.95
   0 -18   8    2.66    8.03
   0 -18   8    5.38   11.60
   0  18   8   -4.71    8.05
   0  18  -8   23.35   11.26
   0 -18  -8    1.35    8.00
   0  18  -9   -0.91   11.83
   0 -18   9    3.77   11.95
   0 -18   9   17.55   12.10
   0  18   9    9.55    8.54
   0 -18  -9    1.05   12.12
   0  18  10   15.16   12.08
   0 -18  10    8.46    9.05
   0  18 -10    5.16    8.80
   0 -18  10   11.96   12.23
   0 -18  11   10.61   13.06
   0  18 -11   35.19   12.72
   0  18  11   22.76    9.28
   0 -18  11    5.59   12.86
   0  18  11    8.61   13.04
   0 -18  12    0.24   13.72
   0  18  12   -2.96   13.28
   0  18  12    9.52    9.66
   0  18 -12   -6.32    9.36
   0 -18  12   -5.05    9.36
   0  19   0    7.63   10.63
   0 -19   0    6.37   10.81
   0  19   0   22.40   10.92
   0  19  -1   74.88   11.23
   0  19   1   70.09    8.19
   0 -19   1   81.96   10.89
   0 -19  -1   77.13    8.10
   0  19  -1   74.79    8.22
   0  19   1   72.40    8.18
   0 -19   2    4.43    7.49
   0 -19  -2    1.06   10.79
   0  19  -2   20.62   10.79
   0  19   2   11.66    7.42
   0  19   2   14.60   10.74
   0  19   3  239.27   11.75
   0 -19   3  242.75   11.95
   0  19  -3  239.76    9.44
   0 -19  -3  247.54    9.13
   0  19   3  240.88    9.27
   0  19   4   92.37    8.19
   0 -19   4   96.47    8.23
   0 -19   4   99.07    8.87
   0  19   4   89.01    8.08
   0 -19  -4  110.82   11.13
   0  19  -4   85.22   11.20
   0 -19  -5  237.77   11.99
   0 -19   5  224.58    9.31
   0 -19   5  224.87   11.83
   0  19   5  217.16    9.49
   0  19  -5  233.66   12.36
   0 -19   6   12.23   11.15
   0  19   6    2.96    7.97
   0  19  -6    7.32   11.24
   0 -19   6    1.77    7.95
   0 -19  -6   -1.43    7.92
   0  19  -7   19.16   11.81
   0  19   7   15.82   11.41
   0 -19   7    5.12   11.44
   0 -19   7   12.94    8.06
   0 -19  -7    8.96    8.03
   0 -19   8    9.04   11.71
   0  19  -8   23.46   11.69
   0  19   8   19.06    8.50
   0 -19   8   17.49   12.05
   0 -19  -8    7.12   11.17
   0  19  -9   -3.23    8.65
   0  19   9   -3.10    8.51
   0 -19   9   11.72   11.86
   0 -19  -9   -1.36   11.97
   0 -19   9   -8.47    8.57
   0 -19  10   26.20    9.41
   0 -19  10   31.31    9.05
   0  19  10   30.29   12.91
   0  19 -10   24.45    9.07
   0  19  11   26.33   13.32
   0  19  11   21.11    9.46
   0  19 -11   14.93    9.37
   0 -19  11   10.14   13.43
   0 -19  11   19.38    9.18
   0 -19  12   -0.11   13.37
   0  19  12   -0.84    9.82
   0  19  12   10.09    9.72
   0  19 -12  -11.25   13.68
   0 -19  12    5.28   14.07
   0  20   0  403.53   13.34
   0 -20   0  405.34   12.63
   0  20   0  403.07   13.26
   0  20  -1   16.44    7.84
   0  20   1   19.26    7.77
   0 -20   1    9.70   11.10
   0 -20  -1   22.37   11.03
   0  20   1   21.66   11.20
   0  20  -1   10.12    7.79
   0  20   2    5.04    7.98
   0 -20   2    3.72    7.66
   0 -20  -2    9.90   10.83
   0  20   2    3.56    7.85
   0  20  -2   -6.53    8.28
   0  20   3  272.70   12.39
   0  20   3  260.08   12.51
   0 -20   3  248.81    9.38
   0 -20  -3  235.06    9.24
   0  20  -3  238.53   12.36
   0  20   4   14.70    7.78
   0 -20   4   10.00   10.80
   0 -20   4   14.96    8.25
   0  20  -4   15.41   11.22
   0  20   4    9.48   10.99
   0 -20  -4   10.98   10.86
   0 -20   5    7.03   11.46
   0 -20   5   17.62    7.96
   0  20   5    3.74   11.43
   0  20  -5   22.11   11.51
   0 -20  -5   14.40    7.63
   0 -20   6   24.06    8.36
   0 -20   6    7.54   11.70
   0  20   6   20.85    8.14
   0  20  -6   19.03   11.50
   0 -20  -6   15.38   11.55
   0 -20   7   13.70   11.63
   0  20  -7    5.57   11.72
   0  20   7   21.03   11.64
   0 -20   7   13.23   11.67
   0 -20  -7   13.86   11.24
   0  20  -8   69.48    9.23
   0 -20   8   65.55   12.30
   0  20   8   66.99    9.16
   0 -20   8   74.82    8.84
   0 -20  -8   82.67    8.87
   0  20  -9   14.40    8.59
   0 -20   9   16.19   12.26
   0 -20   9    3.15   12.74
   0  20   9   -2.56   12.43
   0 -20  -9   -0.41    8.77
   0 -20 -10   -6.44   12.86
   0 -20  10    3.74   13.46
   0  20 -10   18.47   12.74
   0  20  10  -10.98   13.20
   0 -20  10    2.14   12.79
   0 -20  11    3.51   13.62
   0 -20  11    3.66   13.59
   0  20  11    0.95    9.47
   0  20  11    0.00    9.62
   0  20 -11    5.75    9.59
   0 -21   0   15.57    8.14
   0  21   0   14.31   11.23
   0  21   0   10.29   11.21
   0  21   1  288.90   12.52
   0  21  -1  278.84   12.64
   0 -21   1  267.19   12.21
   0  21  -1  264.98   12.24
   0 -21  -1  266.23    9.58
   0  21   1  273.32    9.88
   0  21   2   20.84   11.27
   0  21   2   11.66    7.94
   0 -21   2    6.67   11.24
   0 -21  -2   17.87    8.09
   0  21  -2   22.14   11.21
   0 -21   3   37.41    8.15
   0  21  -3   29.98   11.56
   0 -21  -3   39.27   11.20
   0  21   3   32.71    8.29
   0  21   3   22.54   11.35
   0  21   4    1.32   11.34
   0 -21   4    3.29    7.55
   0 -21   4   -0.33   11.74
   0  21  -4    3.72   11.50
   0 -21  -4   -1.83   11.47
   0  21   4    2.04    7.78
   0  21   5   15.92   11.87
   0 -21   5    9.58    8.01
   0 -21   5   26.89    8.23
   0  21   5   18.55    8.16
   0  21  -5   17.66   11.72
   0 -21  -5   14.76    8.22
   0 -21   6   -1.00    8.31
   0 -21   6    9.52    8.32
   0  21   6    2.99   11.89
   0  21  -6   12.50   11.70
   0 -21  -6    3.52   11.63
   0 -21   7    8.04    8.54
   0 -21   7    7.02   12.04
   0  21   7   -2.52   12.10
   0 -21  -7    9.75   12.11
   0  21  -7   -7.46   12.29
   0 -21   8    4.87    8.97
   0  21  -8    4.55    8.51
   0  21   8    1.73    9.19
   0 -21   8    8.98   12.29
   0 -21  -8   14.07   12.42
   0 -21   9   12.77    9.07
   0  21  -9   37.23   13.02
   0  21   9   16.15   13.11
   0 -21  -9    6.03   12.69
   0 -21   9   15.26    9.45
   0 -21 -10   12.06   13.49
   0 -21  10    0.26   13.61
   0  21  10   15.53   13.47
   0 -21  10   -7.24    9.26
   0  21 -10   10.36    9.79
   0  22   0  133.86   12.29
   0 -22   0  141.02    8.90
   0  22   0  127.89    9.07
   0  22  -1  161.63    9.35
   0  22   1  190.53   12.10
   0 -22   1  193.03   12.09
   0 -22  -1  187.71   12.16
   0  22  -1  201.83    9.27
   0  22   1  193.01    9.27
   0  22   2   30.27   11.49
   0 -22   2   20.81   11.34
   0 -22  -2   20.83   11.48
   0  22  -2   24.16    8.15
   0  22   2   20.41    8.19
   0  22   3  161.60    9.44
   0  22   3  150.19    9.32
   0 -22   3  182.72   12.61
   0  22  -3  156.30    9.43
   0 -22  -3  174.60   12.23
   0  22   4    8.49   11.89
   0 -22   4    4.98    8.25
   0  22  -4   -5.03    8.74
   0 -22  -4   -0.93    8.15
   0  22   4   -0.31    7.85
   0 -22   5   27.77   12.27
   0  22   5   17.95    8.40
   0  22  -5   20.56    8.76
   0 -22   5   26.98   12.04
   0  22   5   18.42    8.52
   0 -22  -5   16.41    8.48
   0  22   6   21.89   12.53
   0 -22   6   17.90   12.22
   0 -22   6   36.00   12.43
   0  22  -6    9.80   12.20
   0 -22  -6   26.23    8.69
   0  22   6   31.27    8.90
   0 -22   7    2.28   12.69
   0 -22   7   -2.90    8.83
   0  22   7    2.20    9.00
   0  22  -7   -2.70   12.95
   0 -22  -7    6.54    8.80
   0 -22   8   18.75    9.60
   0 -22   8   21.70    9.09
   0  22  -8   27.57    9.51
   0  22   8   14.95    9.40
   0 -22  -8   15.45    8.95
   0 -22   9    2.92    9.59
   0 -22  -9   11.99    9.59
   0  22   9    6.97    9.51
   0 -22   9   13.30   13.41
   0  22  -9  -12.30   13.30
   0 -22  10    6.64   14.17
   0 -22  10    3.04   14.11
   0  22  10    4.13   14.00
   0  22 -10    2.45    9.98
   0 -22 -10    5.12   13.62
   0 -23   0    7.62    8.13
   0  23   0   11.24   11.74
   0  23   0    4.16    8.32
   0  23   1    4.14   11.84
   0 -23   1    5.94   11.59
   0 -23  -1    2.26   11.65
   0  23  -1    6.40    8.41
   0  23   1   12.18    8.46
   0 -23   2   12.22   12.02
   0 -23  -2   11.22    8.37
   0  23  -2   -7.77   12.01
   0  23   2   12.83    8.52
   0  23   2   10.98    8.63
   0  23   3   59.53   12.10
   0  23   3   66.85   12.45
   0 -23   3   73.51   12.55
   0  23  -3   58.75   12.38
   0 -23  -3   55.19    9.00
   0  23   4   26.19   12.19
   0 -23   4   23.62    8.84
   0  23  -4   17.45    8.37
   0  23   4   32.36    9.07
   0 -23  -4   30.54    8.71
   0  23   5    4.52   12.23
   0 -23  -5   -2.96    8.43
   0 -23   5   -1.15    8.48
   0 -23   5   -9.83   12.80
   0  23  -5   -0.17    9.09
   0  23   5    8.52   12.30
   0  23   6    4.93    9.06
   0 -23   6   -7.34   12.57
   0  23   6    7.34   12.57
   0 -23   6    9.13   12.60
   0  23  -6    5.86   12.34
   0 -23  -6    2.66    8.82
   0 -23   7   11.01    9.18
   0 -23   7    4.90    9.39
   0  23   7    4.59    9.18
   0  23  -7   -0.71   13.16
   0 -23  -7    5.02    9.07
   0 -23   8    9.63   13.49
   0 -23   8   13.04   13.00
   0  23  -8   13.17    9.90
   0  23   8   12.84    9.83
   0 -23  -8   12.54    9.57
   0 -23   9   24.47    9.97
   0 -23   9   14.60    9.64
   0  23   9   21.29   10.06
   0  23  -9    1.28   14.29
   0 -23  -9   21.36   13.84
   0  24   0   51.53    9.16
   0 -24   0   50.09   12.28
   0  24   0   43.62    9.05
   0  24   1   38.35   12.56
   0 -24   1   37.08   12.16
   0 -24  -1   28.52    8.60
   0  24  -1   38.34   12.29
   0  24   1   21.26    8.44
   0  24   2   27.62    8.97
   0 -24   2   35.81   12.64
   0 -24  -2   34.93   12.23
   0  24  -2   42.12    9.16
   0  24   2   38.02   12.28
   0 -24   3    5.29    8.70
   0  24   3    6.21    8.92
   0  24  -3   10.03    8.75
   0 -24  -3    1.77   12.40
   0  24   3    1.60   12.45
   0  24   4    1.18    8.81
   0  24   4    9.00   12.55
   0 -24   4   13.20    8.95
   0  24  -4   10.66   12.16
   0 -24  -4    3.06   12.53
   0  24   5   14.76    9.20
   0 -24   5   14.40    9.28
   0  24  -5   13.64    8.97
   0  24   5   15.12    8.85
   0 -24  -5    5.74    9.06
   0 -24   6   10.81    9.20
   0 -24   6   20.67    9.50
   0  24  -6   12.06    9.57
   0  24   6   23.99   13.16
   0  24   6   14.38   12.80
   0 -24  -6   12.45    9.54
   0  24   7    8.66   14.02
   0 -24   7    3.19   13.29
   0  24   7    0.41    9.46
   0 -24  -7   -2.08    9.28
   0  24  -7   -2.92   13.65
   0 -24   7   -5.80    9.79
   0  24  -8  -10.73   10.06
   0 -24   8    8.79   14.05
   0 -24   8    2.63   13.76
   0  24   8    9.90   13.97
   0 -24  -8    5.70   13.60
   0  25   0    3.28    9.15
   0 -25   0    0.94   12.33
   0  25   0    6.74   12.62
   0  25   1    3.16   12.70
   0 -25   1   -2.56   12.74
   0 -25  -1    6.04    8.79
   0  25  -1    6.64    9.21
   0  25   1    0.41    9.12
   0  25   2    9.22    9.11
   0 -25   2    0.81   12.54
   0 -25  -2   13.99   12.63
   0  25  -2   11.60   12.60
   0  25   2   -4.85   12.79
   0  25   3   -1.24    9.19
   0 -25   3    2.58    8.94
   0  25  -3   10.07   12.82
   0 -25  -3    2.51    9.17
   0  25   3   -1.79    9.07
   0  25   4    4.54   13.07
   0  25   4   -1.09    9.12
   0 -25   4   11.67   13.23
   0  25  -4    2.40    9.52
   0 -25  -4   -2.25   12.83
   0  25   5   41.93   13.60
   0 -25   5   32.11    9.67
   0  25   5   37.88   13.12
   0  25  -5   39.02   13.75
   0 -25  -5   45.11   13.44
   0  25   6   -2.48    9.57
   0  25   6   -1.93    9.73
   0 -25   6   11.44   13.34
   0  25  -6    9.66    9.71
   0 -25  -6    9.58    9.61
   0  25   7    6.09   10.23
   0  25   7   22.89   13.83
   0 -25   7   11.69   13.79
   0 -25   7    8.60   13.91
   0 -25  -7   16.30   10.04
   0  25  -7   27.78   14.19
   0 -26   0    4.86   12.95
   0  26   0   -2.23   13.21
   0  26   0   -5.33    9.36
   0  26   1   15.93   12.95
   0 -26   1   10.17   12.94
   0 -26  -1   12.62   13.02
   0  26  -1   -5.78    9.38
   0  26   1    2.36    9.44
   0  26   2   12.93   13.33
   0 -26   2    4.51   13.15
   0  26  -2   10.88   13.25
   0 -26  -2    3.34    8.96
   0  26   2    0.74   13.20
   0  26   3   -3.14   13.67
   0 -26   3   -0.29    9.46
   0  26  -3   -4.00    9.61
   0 -26  -3    8.29   12.83
   0  26   3   15.92    9.36
   0  26   4    0.60   13.89
   0 -26   4    3.80   13.05
   0  26  -4   10.90   13.98
   0 -26  -4    1.37    9.40
   0  26   4   -4.94    9.94
   0  26   5   19.50    9.81
   0 -26   5   29.24   13.81
   0  26  -5    3.93   10.06
   0 -26  -5   32.93   13.79
   0  26   5   28.66   14.03
   0 -27   0   10.81   13.36
   0  27   0   10.94    9.87
   0  27   1   14.95   13.61
   0 -27   1   14.62   13.55
   0 -27  -1   14.20   13.57
   0  27  -1   11.65   13.74
   0  27   1   11.23    9.91
   0  27   2   18.88   13.52
   0 -27   2    5.51   13.75
   0  27  -2   20.58   10.17
   0 -27  -2   15.70   13.70
   0  27   2   16.68   14.20
   0  27   3   10.92   13.62
   0 -27   3   29.13    9.79
   0  27  -3   32.34   14.24
   0 -27  -3   18.99   10.11
   0  27   3   34.95   14.18
  -1   0   0  868.40   20.94
   1   0   0  905.04   22.29
   1   0   0  932.30   20.91
  -1   0   0  939.36   20.92
  -1   0  -1    5.15    7.49
   1   0   1    2.91   10.78
   1   0   1    6.25   10.48
   1   0   3    2.23    9.82
   1   0   3   -0.65   10.02
   1   0   4 1672.33   17.60
   1   0   5   10.96   10.69
   1   0   6  346.56    9.82
   1   0   7    4.22    6.88
   1   0   8   40.83    7.33
   1   0   9    1.76    7.03
   1   0  10   10.74    7.28
   1   0  11    7.10   10.49
   1   0  12   90.53    8.08
   1   0  12   71.26   11.15
   1   0  13    9.78    8.50
   1   0  13   -0.23    7.98
   1   0  14    5.74   12.64
   1   0  14    2.93    8.60
   1   0  15   -2.28    9.17
   1   0  15   -2.17    9.37
   1   0  16   14.28    9.58
  -1   1   0  283.75   15.23
   1   1   0  305.36   12.17
   1   1   0  297.53   17.17
   1  -1   0  313.17   15.14
   1  -1   0  306.94   12.61
  -1  -1   0  303.39   12.34
   1  -1   1 6461.41   49.35
   1  -1   1 6805.45   47.82
   1   1   1 6934.90   45.25
  -1  -1  -1 6748.60   44.55
   1  -1   1 6834.88   48.26
   1  -1   2   17.66    7.83
   1   1   2   22.97    8.08
  -1  -1  -2   26.94   10.95
  -1   1  -3  231.87    9.42
   1  -1   3  230.82    9.56
   1   1   3  210.16    9.36
   1   1   3  232.43   11.82
  -1   1  -4  797.92   13.11
   1   1   4  803.63   14.75
   1  -1   4  822.71   14.94
   1   1   4  767.53   12.79
   1  -1   5 1005.36   15.93
   1   1   5 1043.95   14.00
   1   1   5 1032.15   13.99
  -1   1  -5 1018.53   14.09
   1  -1   6  186.77   11.38
   1   1   6  189.72    8.78
  -1   1  -6  185.92    8.69
   1   1   6  175.04    8.63
   1   1   7   -5.49   10.12
   1  -1   7   -0.13    7.06
  -1   1  -7    6.51    9.88
   1   1   7    7.36    7.03
   1   1   8  390.74   11.68
  -1   1  -8  375.94    9.51
   1  -1   8  375.39    9.62
   1   1   8  390.32   11.83
   1   1   9  136.51   10.50
   1   1   9  123.60   10.44
  -1   1  -9  119.47   10.46
   1  -1   9  114.55   10.31
   1   1  10    5.68    7.00
  -1   1 -10   14.07    7.26
   1   1  10    5.57   10.02
   1  -1  10   23.98    7.33
   1   1  11   48.74   10.48
   1  -1  11   50.56   10.65
   1   1  11   68.66   10.54
   1   1  12   10.27   10.78
   1  -1  12    4.99    7.67
   1   1  12    3.31    7.54
   1   1  13   14.76    8.54
   1  -1  13   17.87   12.15
   1   1  13   17.00    8.67
   1  -1  14   -0.93    8.64
   1   1  14   25.55   12.37
   1   1  14    0.41    8.71
   1  -1  14   10.51    8.41
   1  -1  15    3.35   12.94
   1   1  15  -10.66   12.93
   1   1  15   -0.97   12.88
   1  -1  15   -3.48   13.10
   1  -1  16   35.27   13.90
  -1   2   0 5669.36   43.09
   1  -2   0 5644.93   42.44
   1  -2   0 5853.38   53.42
   1   2   0 5803.03   41.62
   1   2   0 5794.00   75.09
  -1  -2   0 5743.85   41.54
   1  -2   0 5937.34   53.75
  -1   2  -1  453.95   15.41
   1   2   1  456.83   14.90
   1  -2   1  451.83   13.43
  -1  -2  -1  454.69   14.75
   1  -2   1  425.37   15.31
   1  -2   2 6284.06   40.89
  -1  -2  -2 6066.61   36.79
  -1   2  -2 6136.00   41.61
   1   2   2 6236.25   37.84
   1  -2   3 1590.02   20.15
   1   2   3 1666.68   19.51
  -1   2  -3 1639.92   19.13
   1  -2   4   82.71    8.31
  -1   2  -4   91.57   10.97
   1   2   4   94.81   10.13
   1   2   4   91.49    7.69
   1  -2   5  168.94   11.97
  -1   2  -5  175.22   11.95
   1   2   5  168.62    8.85
   1   2   5  184.65    9.03
   1   2   6   17.71   10.14
   1  -2   6   18.51    7.48
  -1   2  -6   23.89    7.26
   1   2   6   14.98   10.47
  -1   2  -7  232.73   11.15
   1  -2   7  231.51    8.66
   1   2   7  218.67   11.02
   1   2   7  245.63   11.20
   1  -2   8   54.68   10.06
   1   2   8   60.57    7.31
  -1   2  -8   54.32    7.20
   1   2   8   59.77   10.08
   1   2   9   92.06   10.27
   1  -2   9   87.93    7.66
  -1   2  -9   90.33    7.68
   1   2   9   83.64    7.46
  -1   2 -10   14.11    7.12
   1   2  10   18.24   10.10
   1  -2  10   18.06   10.33
   1   2  10   14.09    9.88
   1   2  11   13.75   10.42
  -1   2 -11    3.20    7.50
   1  -2  11    5.20   10.73
   1   2  11   15.40   10.19
   1   2  12    4.15   10.75
  -1   2 -12    4.84    7.64
   1  -2  12    7.02    7.57
   1   2  12    7.72    7.52
   1   2  13   20.08   11.43
   1  -2  13   38.62   11.52
   1   2  13   17.23    8.24
   1  -2  14   45.20    8.94
   1   2  14   52.09   12.69
   1   2  14   53.87   12.27
   1  -2  15    7.96    8.84
   1  -2  15    3.82    9.29
   1   2  15    8.53    8.88
   1   2  15    5.79   12.90
  -1   3   0 9532.98   69.59
   1   3   0 9576.27   50.99
   1  -3   0 9691.97   70.47
  -1  -3   0 9660.78   51.14
  -1   3   0 9216.74   51.91
   1  -3   0 9711.36   52.24
  -1   3  -1  101.11   11.60
   1  -3   1   99.23   11.30
   1   3   1  104.06    8.73
   1  -3   1  108.35    9.36
  -1  -3  -1  106.39   11.45
  -1  -3  -2  298.84   12.35
  -1   3  -2  276.89   10.66
   1  -3   2  276.52   12.97
   1  -3   2  285.03   10.64
   1   3   2  286.60   12.46
  -1   3  -3    5.94    7.34
   1  -3   3    3.04    7.17
   1   3   3    5.48    7.21
  -1  -3  -3    2.75    7.11
  -1   3  -4   32.78   10.28
   1  -3   4   25.81   10.33
   1   3   4   32.25    7.39
   1   3   5  762.57   12.33
   1  -3   5  749.49   14.98
  -1   3  -5  762.47   12.78
   1   3   5  778.11   14.68
  -1   3  -6  135.39    8.25
   1   3   6  129.12    8.14
   1   3   6  118.94   10.69
   1  -3   6  129.25    8.21
   1   3   7  427.24   11.79
   1  -3   7  411.31    9.74
  -1   3  -7  431.35    9.83
   1   3   7  426.98    9.49
   1   3   8    6.88    7.00
   1   3   8    4.52    9.70
  -1   3  -8    7.83    6.99
   1  -3   8   22.98   10.07
  -1   3  -9  175.71    8.38
   1  -3   9  170.64   10.85
   1   3   9  168.54    8.03
   1   3   9  178.62    8.03
   1   3  10   13.98    9.88
  -1   3 -10   12.48    7.24
   1  -3  10    5.85   10.36
   1   3  10    6.92    7.19
   1   3  11    2.29    7.31
  -1   3 -11    5.94    7.34
   1  -3  11   -3.79    7.76
   1   3  11   -0.16    7.15
  -1   3 -12    6.17    7.71
   1   3  12    7.61    7.61
   1   3  12   -4.15    7.66
   1  -3  12    2.56    7.90
   1  -3  13   23.89    8.06
   1   3  13   22.44    7.92
  -1   3 -13   32.98   11.45
   1   3  13   39.04   11.14
   1  -3  14    9.75   12.22
   1   3  14   14.21    8.73
   1   3  14    6.28   12.27
   1  -3  15   33.01   13.01
   1   3  15   38.46    9.59
   1   3  15   32.75    9.39
   1  -4   0   68.77   11.14
   1  -4   0   74.27    8.54
   1   4   0   61.76   11.29
  -1  -4   0   72.76   11.19
  -1   4   0   66.75    8.93
  -1   4   0   67.11   11.35
   1  -4   1 3212.18   28.76
   1   4   1 3258.01   27.30
  -1  -4  -1 3313.33   27.17
  -1   4  -1 3111.64   27.02
   1  -4   1 3242.37   32.38
  -1   4  -1 3216.57   32.60
   1   4   2   48.22    7.66
   1  -4   2   51.69   10.29
  -1  -4  -2   48.84   10.31
  -1   4  -2   52.42   10.54
   1  -4   2   52.56   11.10
   1  -4   3    3.00   10.11
   1   4   3    6.37    7.19
  -1   4  -3    9.77   10.02
  -1  -4  -3    8.31    6.94
  -1   4  -4   47.15   10.76
   1  -4   4   48.00    8.00
   1   4   4   54.22    7.95
  -1  -4  -4   64.98   10.52
  -1   4  -5    2.87    7.81
   1  -4   5    7.18   11.24
   1   4   5    2.69   10.75
   1   4   6   78.70   10.20
  -1   4  -6   82.97    8.11
   1  -4   6   75.64   10.50
   1   4   6   83.99    7.89
  -1   4  -7   41.00    6.99
   1   4   7   42.10    6.89
   1  -4   7   43.85    9.87
   1   4   7   47.79    7.08
  -1   4  -8   82.24   10.41
   1   4   8   87.25    7.21
   1  -4   8   75.95    7.54
   1   4   8   91.16    7.73
   1  -4   9  152.82    8.07
   1   4   9  151.87    8.04
  -1   4  -9  157.76   10.85
   1   4   9  175.07   10.70
  -1   4 -10   16.93    7.33
   1   4  10   17.88    9.97
   1   4  10   12.61    7.22
   1  -4  10    5.26    7.53
   1  -4  11   85.65    8.28
   1   4  11  103.81    7.84
  -1   4 -11   91.69    8.10
   1   4  11   94.30    8.16
   1   4  12   74.34    7.93
   1  -4  12   73.08    8.19
  -1   4 -12   78.41   11.51
   1   4  12   65.19   10.68
  -1   4 -13  133.44    8.82
   1   4  13  131.10   12.11
   1  -4  13  121.34    8.89
   1   4  13  135.37    8.93
   1  -4  14  134.95    9.18
  -1   4 -14  133.54    9.76
   1   4  14  126.91   13.06
   1   4  14  163.96    9.21
   1  -4  15   42.11    9.58
   1   4  15   39.69   13.41
   1   4  15   50.54    9.30
   1   5   0  544.51   32.47
  -1   5   0  531.43   14.62
   1   5   0  535.95   14.13
   1  -5   0  548.12   17.08
   1  -5   0  550.05   14.48
  -1  -5   0  550.85   12.25
  -1   5   0  526.70   16.76
   1  -5   1  315.19   11.24
  -1   5  -1  314.99   13.11
  -1   5  -1  310.26   11.46
   1   5   1  313.27   10.40
  -1  -5  -1  335.36   12.60
   1  -5   1  322.42   10.71
   1  -5   2  189.20    9.52
  -1   5  -2  200.43   12.01
   1   5   2  188.23    8.81
   1  -5   2  183.87    9.37
  -1  -5  -2  194.09    8.87
   1  -5   3   45.84   10.43
  -1   5  -3   44.78   10.50
   1   5   3   43.66    7.64
  -1  -5  -3   38.06    7.58
  -1   5  -4  125.27    8.71
   1   5   4  115.75    8.54
  -1  -5  -4  127.75   11.43
   1  -5   4  115.59   11.37
  -1   5  -5  344.56   12.32
   1   5   5  352.21    9.88
   1  -5   5  334.48    9.72
  -1  -5  -5  359.92   12.34
   1  -5   6   29.41    7.29
   1   5   6   21.54    7.11
  -1   5  -6   29.11    7.46
   1   5   6   30.04   10.09
   1  -5   7    3.19    6.87
  -1   5  -7   -1.13    9.64
   1   5   7    0.26    6.68
   1   5   7   -2.65    9.58
  -1   5  -8   63.56    7.54
   1   5   8   74.50    7.16
   1   5   8   57.70    7.36
   1  -5   8   63.46   10.54
   1  -5   9   57.33    7.63
  -1   5  -9   64.30   10.33
   1   5   9   66.07    7.23
   1   5   9   57.38    7.28
  -1   5 -10   16.85    7.67
   1   5  10   17.57   10.05
   1  -5  10   15.45    7.40
   1   5  10   11.72    9.94
   1  -5  11   31.30    7.74
   1   5  11   32.66   10.97
  -1   5 -11   31.40   10.67
   1   5  11   28.47    8.12
   1   5  12   37.57   11.13
   1  -5  12   47.91   11.36
  -1   5 -12   45.67    7.90
   1   5  12   53.98   11.30
  -1   5 -13    6.06    8.02
   1  -5  13    4.97   11.42
   1   5  13    3.26    8.20
   1   5  13    0.35    8.40
   1  -5  14   30.81   12.05
  -1   5 -14   25.16   12.49
   1   5  14   16.29    8.53
   1   5  14   19.88    8.83
   1  -5  15   -0.88    9.56
  -1   5 -15    5.30    9.40
   1   5  15   -4.07    9.08
   1   5  15   13.97   13.19
  -1   6   0  149.59   11.41
   1   6   0  136.00   11.22
  -1  -6   0  143.91   11.03
   1  -6   0  146.11   11.72
  -1   6   0  141.14    9.62
   1   6   0  145.31   16.40
   1  -6   1  138.69    8.81
   1  -6   1  133.95   11.81
   1   6   1  138.62    8.62
  -1  -6  -1  135.73    8.39
  -1   6  -1  127.70   11.66
  -1   6  -1  145.36   11.35
   1  -6   2   31.51   10.74
   1  -6   2   35.97    8.19
  -1   6  -2   38.59    7.52
   1   6   2   35.11   10.60
  -1  -6  -2   35.81   10.23
   1  -6   3   36.16   10.64
  -1   6  -3   32.03   10.77
   1  -6   3   32.53    7.68
   1   6   3   30.34    7.82
  -1  -6  -3   36.90    7.63
   1  -6   4   15.90   10.35
  -1   6  -4   14.26    7.58
   1   6   4   22.35   10.58
  -1  -6  -4   18.49    7.49
   1  -6   5   15.67   10.35
  -1   6  -5   14.51    7.21
   1   6   5   10.22    7.47
  -1  -6  -5   11.15   10.23
   1  -6   6  478.63   10.27
   1   6   6  559.82   12.44
  -1   6  -6  535.19   12.70
   1  -6   7   74.69    7.79
   1   6   7   93.49    9.87
  -1   6  -7   75.49   10.39
   1   6   7   93.51    7.58
   1  -6   8   14.82   10.04
   1   6   8   11.85    6.58
  -1   6  -8   12.81    6.90
   1   6   8   22.69    9.51
   1   6   9   65.82    7.32
  -1   6  -9   56.03   10.74
   1  -6   9   67.61   10.67
   1   6   9   63.03   10.14
   1  -6  10    1.26    7.68
  -1   6 -10    9.24    7.68
   1   6  10    3.37    7.62
   1   6  10    2.64    7.54
  -1   6 -11    8.29    7.59
   1  -6  11    2.19    7.55
   1   6  11   -1.85   10.94
   1   6  11   -0.67   10.87
   1   6  12   10.88    7.72
   1  -6  12   14.43   11.36
  -1   6 -12    6.76   11.20
   1   6  12   14.66   10.95
   1   6  13   23.04   11.77
   1  -6  13   29.97   12.16
  -1   6 -13   37.50    8.34
   1   6  13   31.51    8.30
  -1   6 -14   20.78    8.70
   1  -6  14   30.32   12.79
   1   6  14   34.36   12.90
   1   6  14   33.96    8.86
   1  -6  15    9.60   13.59
  -1   6 -15    5.90    9.23
   1   6  15   -2.45    9.15
   1   6  15  -11.87   12.87
   1   7   0  243.73   16.89
  -1   7   0  252.96   11.74
  -1   7   0  228.02   13.21
   1   7   0  228.63    9.10
  -1  -7   0  229.04    9.15
   1  -7   0  237.25   13.19
   1  -7   1   40.96   11.26
  -1   7  -1   42.95    8.25
   1   7   1   46.41   10.21
  -1  -7  -1   43.21   10.25
   1  -7   1   41.80    8.16
  -1   7  -1   46.18   11.30
   1  -7   2 1064.13   16.73
   1  -7   2 1046.43   17.60
   1   7   2 1066.74   16.13
  -1  -7  -2 1108.31   16.15
  -1   7  -2 1070.90   16.07
   1  -7   3  427.73   13.63
   1  -7   3  416.45   10.94
  -1   7  -3  426.55   13.30
   1   7   3  422.91   10.62
  -1  -7  -3  427.69   12.92
   1  -7   4  122.35   10.97
  -1   7  -4  120.69    8.16
   1   7   4  117.96    8.16
  -1  -7  -4  126.19   11.22
   1  -7   5   57.84    7.53
  -1   7  -5   65.65   10.44
   1   7   5   61.65   10.23
  -1  -7  -5   74.12   10.32
  -1   7  -6   17.70    9.99
   1  -7   6   20.87    9.93
  -1  -7  -6   18.40    6.83
   1   7   6   19.96    9.58
   1   7   7  202.47   10.84
   1  -7   7  182.98    8.52
  -1   7  -7  200.39   11.27
   1  -7   8  104.59    7.74
   1   7   8  115.43    7.50
   1   7   8   93.14    7.49
  -1   7  -8   93.19    7.73
   1  -7   9  451.85    9.80
  -1   7  -9  467.28    9.81
   1   7   9  495.75    9.73
   1   7   9  455.50    9.72
   1   7  10  221.10    8.67
   1  -7  10  193.51   11.86
  -1   7 -10  209.72   11.66
   1   7  10  248.03   11.47
   1  -7  11  178.66    8.57
  -1   7 -11  192.45    8.77
   1   7  11  185.08    8.45
   1   7  11  171.27    8.49
   1   7  12   25.18    8.35
  -1   7 -12   18.41    8.06
   1  -7  12   16.09   11.49
   1   7  12   17.23   11.50
   1  -7  13   43.65    8.75
  -1   7 -13   46.12   12.09
   1   7  13   57.74    8.67
   1   7  13   54.81    8.42
   1   7  14   -4.10   12.49
   1  -7  14   -0.77    8.86
  -1   7 -14    5.81    8.74
   1   7  14   -4.71    8.78
   1  -7  15    3.20   10.02
   1   7  15   21.85   13.35
  -1   7 -15    7.70   13.80
   1   7  15   16.10   13.27
   1   8   0   58.80   11.69
  -1   8   0   61.82    7.96
  -1   8   0   59.99   12.02
   1   8   0   51.62   10.89
  -1  -8   0   71.12   10.71
   1  -8   0   59.04   11.89
  -1   8  -1   14.04   11.09
  -1   8  -1   10.88   11.00
   1   8   1    8.71    7.82
   1  -8   1   12.93   11.06
  -1  -8  -1   15.62    7.38
   1  -8   1    6.79   11.33
   1  -8   2   27.73    8.33
   1   8   2   32.30    7.82
   1  -8   2   29.45    7.67
  -1  -8  -2   37.26   10.74
  -1   8  -2   27.73    7.83
   1  -8   3 1264.15   17.42
   1  -8   3 1260.08   15.76
   1   8   3 1271.52   14.86
  -1   8  -3 1260.79   17.30
  -1  -8  -3 1276.56   16.51
   1  -8   4  199.27   11.24
  -1   8  -4  200.54   11.12
   1   8   4  191.91    8.69
   1  -8   4  192.60    8.93
  -1  -8  -4  207.45    8.73
   1  -8   5   28.67   10.11
  -1   8  -5   36.94    7.47
   1   8   5   43.38    9.98
  -1  -8  -5   41.89    6.95
   1  -8   6  788.79   13.67
  -1   8  -6  774.02   11.62
  -1  -8  -6  819.54   13.40
   1   8   6  851.50   13.50
  -1   8  -7   48.72   10.35
   1  -8   7   45.56    7.55
   1   8   7   49.65   10.01
  -1   8  -8   77.98   10.48
   1  -8   8   90.98   10.44
   1   8   8   77.37    7.49
   1   8   8   77.37    7.47
   1   8   9   34.80    7.45
   1  -8   9   40.84   10.63
   1   8   9   44.67   10.31
  -1   8  -9   34.70    7.60
   1  -8  10   55.59   11.26
  -1   8 -10   37.39    8.13
   1   8  10   45.97    8.11
   1   8  10   43.46   11.10
   1  -8  11   26.49    8.09
   1   8  11   26.82    8.32
  -1   8 -11   34.31   11.32
   1   8  11   37.20    8.13
  -1   8 -12   14.32   11.33
   1  -8  12   14.76   11.51
   1   8  12   13.35    8.11
   1   8  12   12.03    8.18
  -1   8 -13   29.58    8.64
   1  -8  13   32.72    8.70
   1   8  13   23.32   12.09
   1   8  13   39.77    8.25
   1   8  14   23.11    9.16
   1  -8  14   29.11    9.36
  -1   8 -14   27.90   12.64
   1   8  14   31.35    9.02
  -1   8 -15    0.59   13.88
   1   8  15  -10.20   13.76
   1  -8  15   -2.83   13.79
   1   8  15    1.17    9.56
   1  -9   0   44.63   11.53
   1   9   0   45.27   11.50
  -1   9   0   49.28    8.10
   1   9   0   53.06    8.28
  -1   9   0   37.67   11.88
  -1  -9   0   51.30    8.06
  -1   9  -1    8.96    7.94
  -1   9  -1   12.88    7.49
   1   9   1    8.75    7.87
  -1  -9  -1   12.58    7.60
   1  -9   1   14.14    7.86
   1  -9   1   11.00   10.58
  -1   9  -2  593.44   14.42
   1  -9   2  624.48   12.09
   1   9   2  644.49   13.72
  -1  -9  -2  584.18   11.29
   1  -9   2  612.41   14.29
   1  -9   3   15.10   10.87
   1   9   3   12.13    7.52
   1  -9   3   20.60   10.10
  -1  -9  -3   12.92    7.46
  -1   9  -3    7.72    7.31
   1  -9   4  175.29    8.42
   1   9   4  162.45    8.02
  -1   9  -4  174.81    8.40
  -1  -9  -4  175.49   10.98
   1  -9   4  172.01    8.61
   1  -9   5  817.99   14.30
   1  -9   5  802.18   14.06
  -1   9  -5  838.52   12.30
   1   9   5  797.93   13.65
  -1  -9  -5  781.49   13.52
  -1  -9  -6  344.92    9.38
   1  -9   6  347.20   11.92
  -1   9  -6  364.27   11.84
   1   9   6  344.93   11.34
  -1   9  -7  525.24   12.59
   1  -9   7  516.76   12.50
   1   9   7  532.06    9.90
  -1  -9  -7  524.95    9.90
  -1   9  -8   68.05   10.33
   1  -9   8   57.64    7.70
   1   9   8   73.14   10.17
   1  -9   9  196.80    8.57
  -1   9  -9  189.14   11.17
   1   9   9  177.87   10.89
   1   9   9  184.28    8.23
   1  -9  10    5.33    7.75
   1   9  10    1.47    7.32
   1   9  10   17.65    7.88
  -1   9 -10    5.15   10.80
   1   9  11   85.30    8.20
   1  -9  11   76.57    8.26
  -1   9 -11   73.15   11.51
   1   9  11   86.11   11.29
   1  -9  12    8.88   11.51
  -1   9 -12   13.75    8.04
   1   9  12    5.03   11.66
   1   9  12   19.20    8.21
   1  -9  13   -2.40    8.54
  -1   9 -13    6.63    8.45
   1   9  13   -1.31    8.56
   1   9  13    3.47    8.71
   1   9  14   -3.51    9.13
   1  -9  14   -4.38   12.73
   1   9  14    0.01    8.99
  -1   9 -14   -2.89   12.75
   1   9  15   10.68    9.86
   1  -9  15   18.32   10.13
  -1   9 -15    5.93   10.15
   1   9  15   13.62    9.67
   1 -10   0  607.00   15.33
  -1  10   0  614.50   13.99
   1  10   0  636.26   17.24
   1  10   0  660.80   14.05
  -1  10   0  606.53   15.54
  -1 -10   0  653.52   13.87
  -1  10  -1    2.48    7.67
   1  10   1    3.63    7.39
  -1  10  -1    3.25    7.63
   1  10   1    5.56    7.64
  -1 -10  -1    9.03    7.30
   1 -10   1   18.06   10.75
   1 -10   1    4.66    7.49
   1 -10   2 1120.08   16.31
  -1  10  -2 1124.96   17.15
   1  10   2 1148.81   13.81
  -1 -10  -2 1150.60   13.72
   1 -10   2 1047.95   14.96
   1  10   3   70.06   10.45
   1 -10   3   70.90   10.69
   1 -10   3   77.00    7.73
  -1 -10  -3   75.60   10.20
  -1  10  -3   67.87    7.79
   1 -10   4   59.23    7.86
   1  10   4   70.26    9.99
   1 -10   4   74.53    7.63
  -1 -10  -4   69.66    7.12
  -1  10  -4   73.04    7.68
   1 -10   5  264.95   11.29
   1 -10   5  259.63   11.62
   1  10   5  259.74    8.65
  -1  10  -5  264.93    8.85
  -1 -10  -5  267.62   10.84
   1 -10   6   18.11    7.07
  -1  10  -6   23.27    9.92
   1  10   6   23.83    7.11
  -1 -10  -6   16.91    7.15
  -1  10  -7    4.64    7.12
   1 -10   7    2.61    7.10
   1  10   7    4.75    6.73
  -1 -10  -7    5.35    9.76
  -1  10  -8   35.25    7.18
   1 -10   8   31.42   10.27
   1  10   8   34.45    7.28
  -1  10  -9   14.88    7.69
   1 -10   9   -4.26    7.91
   1  10   9   13.83   10.42
   1  10   9   -2.40    7.48
   1  10  10   10.46   11.12
   1 -10  10    8.51    7.84
   1  10  10    6.67   10.82
  -1  10 -10    2.18    8.01
   1 -10  11   48.13    8.21
   1  10  11   43.82   11.58
  -1  10 -11   36.58    8.18
   1  10  11   44.25   11.65
   1  10  12   27.33   11.63
   1 -10  12   11.83    8.23
  -1  10 -12   24.36    8.34
   1  10  12   44.09    8.49
  -1  10 -13   -4.25   12.02
   1 -10  13   12.95   12.20
   1  10  13    6.83    8.67
   1  10  13   -1.89    8.77
  -1  10 -14   -4.96   12.92
   1 -10  14   11.48    9.34
   1  10  14    9.40    9.17
   1  10  14    2.02   13.27
   1  11   0  227.96   12.88
  -1  11   0  225.78    8.94
   1 -11   0  217.23    9.57
   1  11   0  227.63    8.91
  -1  11   0  220.86   12.22
  -1 -11   0  216.85    8.82
  -1  11  -1   20.41    7.66
   1  11   1   12.87   10.35
   1 -11   1   13.53   10.50
   1  11   1   11.25    7.30
  -1  11  -1   20.54   10.43
  -1 -11  -1   18.46   10.23
   1 -11   1    4.99   10.27
  -1  11  -2   65.48   10.94
   1  11   2   65.37    7.53
  -1 -11  -2   58.48    7.66
   1 -11   2   70.47    7.92
   1 -11   2   58.77   10.57
   1 -11   3   12.42   10.07
   1  11   3   28.47    9.75
  -1  11  -3   32.54   10.10
  -1 -11  -3   22.15    9.61
   1 -11   3   16.15    6.96
   1 -11   4   21.35    7.20
   1  11   4   22.19    6.96
   1 -11   4   28.42    7.21
  -1 -11  -4   28.19    9.49
  -1  11  -4   29.31    9.93
   1 -11   5  162.81   10.89
   1  11   5  172.80   10.52
   1 -11   5  155.49   10.85
  -1  11  -5  178.67   10.63
  -1 -11  -5  158.69   10.55
   1 -11   6   27.89   10.00
   1 -11   6   26.25    7.31
   1  11   6   37.99    9.81
  -1  11  -6   34.70    7.27
  -1 -11  -6   38.10    9.74
  -1  11  -7   46.63   10.23
   1 -11   7   33.80   10.14
   1  11   7   37.06   10.12
  -1 -11  -7   38.87    7.13
  -1 -11  -8  155.43   10.78
  -1  11  -8  140.27    8.27
   1 -11   8  145.95   11.06
   1  11   8  156.26   10.72
  -1  11  -9  136.11    8.18
   1 -11   9  136.72    8.31
   1  11   9  134.03    8.12
  -1  11 -10   65.01    8.31
   1 -11  10   64.24    8.33
   1  11  10   61.54    8.32
   1  11  10   68.00    8.03
   1 -11  11   -1.47    8.08
   1  11  11    3.81    8.29
   1  11  11    4.66    8.48
  -1  11 -11   -3.39    7.95
   1  11  12   13.96    8.80
   1 -11  12    8.16    8.41
  -1  11 -12   14.55   11.95
   1  11  12    7.84   11.63
  -1  11 -13   37.80   12.80
   1 -11  13   43.07   12.75
   1  11  13   36.90    8.96
   1  11  13   37.57    8.93
  -1  11 -14    8.40   13.22
   1 -11  14   15.43    9.57
   1  11  14   -1.41   13.53
   1  11  14   11.30   13.22
   1  12   0   28.51   10.14
  -1  12   0   18.00   10.32
   1 -12   0   21.82    7.30
   1  12   0   23.09   10.29
  -1 -12   0   34.45    7.31
  -1  12   0   17.11    7.77
   1 -12   1  182.43   11.22
  -1  12  -1  167.52    8.44
   1 -12   1  175.30   11.04
   1  12   1  188.57   10.59
  -1  12  -1  165.74    8.88
   1  12   1  175.59   11.59
  -1 -12  -1  168.91    8.08
  -1  12  -2   45.86    7.39
   1  12   2   43.76    7.31
   1 -12   2   45.46   10.20
  -1 -12  -2   38.78    9.91
   1 -12   2   45.91    7.33
  -1  12  -3  284.09    9.47
   1 -12   3  290.07    9.21
   1  12   3  296.72    8.83
  -1 -12  -3  317.91   11.16
   1 -12   3  285.84    9.37
   1 -12   4  202.21    8.73
   1  12   4  186.47    8.12
   1 -12   4  197.28   11.15
  -1 -12  -4  202.51   10.39
  -1  12  -4  185.49    8.51
   1 -12   5   11.40   10.02
   1  12   5   15.22    6.93
   1 -12   5   15.07    7.30
  -1  12  -5   10.35    7.05
  -1 -12  -5   12.30    6.93
   1 -12   6  130.31   10.67
   1  12   6  135.38    7.92
   1 -12   6  132.30   10.75
  -1  12  -6  145.56   11.26
  -1 -12  -6  152.13   10.42
   1 -12   7    7.66    7.39
  -1  12  -7   12.88    7.37
   1  12   7    7.89    7.02
   1 -12   7   13.72    7.37
  -1 -12  -7   10.72   10.08
  -1  12  -8  104.13   11.40
   1 -12   8   83.89    8.26
   1  12   8   97.87    8.17
  -1 -12  -8   94.08   11.07
  -1  12  -9   62.48   10.88
   1 -12   9   55.86   11.09
   1  12   9   49.42   11.07
   1  12  10   15.93   11.34
  -1  12 -10   25.90   11.27
   1 -12  10   23.30    7.95
   1  12  10   16.20    7.89
   1  12  11   17.61    8.23
   1 -12  11   18.48    7.97
   1  12  11   15.77    8.59
  -1  12 -11   27.80   11.44
   1  12  12   13.14    8.70
   1 -12  12    6.69    8.65
   1  12  12    8.73   11.88
  -1  12 -12    5.57   12.13
   1  12  13  -10.45   13.21
   1 -12  13   -2.66    8.98
  -1  12 -13    5.18   12.66
   1  12  13    8.41    8.93
  -1  12 -14    2.62   13.50
   1 -12  14    6.10   13.73
   1  12  14   -2.51   13.49
   1  12  14    3.59   13.96
   1  13   0  123.03   11.40
  -1  13   0  115.12    7.57
   1  13   0  120.20    7.81
   1 -13   0  122.22    8.14
  -1 -13   0  121.84    7.75
  -1  13   0  116.89   10.99
   1 -13   1   33.96   10.11
   1  13   1   39.77   10.20
   1  13   1   28.60    7.23
  -1  13  -1   29.08    7.19
  -1 -13  -1   35.12    7.38
  -1  13  -1   33.49    9.90
  -1  13  -2  232.63    8.99
   1  13   2  250.82    8.43
   1 -13   2  238.95    8.64
  -1 -13  -2  250.69    8.42
   1 -13   2  222.00   11.64
   1 -13   3  405.92   12.28
   1  13   3  396.69    9.24
  -1 -13  -3  420.78   11.62
  -1  13  -3  379.02   12.65
   1 -13   3  402.04   12.71
  -1  13  -4  386.96   10.40
   1  13   4  408.65   11.58
   1 -13   4  382.84    9.63
  -1 -13  -4  427.55   11.66
   1 -13   4  410.79   10.45
   1 -13   5    0.61    9.94
   1  13   5    9.26    6.86
   1 -13   5   10.24   10.47
  -1 -13  -5    8.28    6.85
  -1  13  -5   -0.44    7.37
   1 -13   6    6.79   10.05
   1  13   6    8.18    9.81
   1 -13   6   13.54   10.16
  -1  13  -6    1.82   10.42
  -1 -13  -6    6.75    6.81
   1 -13   7  201.81    8.51
  -1 -13  -7  196.47   10.74
   1  13   7  194.52    8.14
  -1  13  -7  171.82    8.65
   1 -13   7  190.62    8.77
   1 -13   8  418.81   10.03
  -1  13  -8  410.04   12.97
   1  13   8  408.23   10.07
   1 -13   8  388.88    9.92
  -1 -13  -8  436.91    9.71
  -1  13  -9   15.04   10.91
   1 -13   9   25.90   11.12
   1  13   9   16.77   11.07
  -1  13 -10   59.97   12.11
   1  13  10   87.91   11.29
   1 -13  10   79.54    8.39
   1  13  10   83.32   11.64
  -1  13 -11  122.60   12.34
   1 -13  11  115.72   12.41
   1  13  11  125.91   12.32
   1  13  11  114.68   12.15
   1 -13  12    3.88   12.28
   1  13  12   18.70   12.19
  -1  13 -12   17.36   12.37
   1  13  12    4.73    8.94
   1  13  13    7.84   13.17
   1 -13  13   -3.75   13.03
   1  13  13   -2.23    9.32
  -1  13 -13   20.26   13.09
  -1  13 -14  -12.29   13.74
   1  13  14   17.66   13.57
  -1  14   0  247.00   11.01
   1 -14   0  239.60   11.82
   1  14   0  234.03    8.55
  -1 -14   0  234.04    8.49
  -1  14   0  233.54    9.49
   1  14   0  234.85   12.09
  -1  14  -1   -6.59   10.24
   1 -14   1   11.54   10.06
   1  14   1   15.12    7.34
  -1  14  -1    7.63   10.26
   1  14   1   19.29    9.85
  -1 -14  -1    9.93    7.04
   1 -14   2   90.91   10.46
   1  14   2   72.32   10.18
  -1  14  -2   70.31    7.69
   1  14   2   79.16   10.56
  -1 -14  -2   83.34   10.06
   1 -14   2   81.05    7.88
   1 -14   3  351.83    9.42
  -1  14  -3  336.28   12.37
   1  14   3  353.09    9.03
  -1 -14  -3  367.44    9.01
   1 -14   3  323.20    9.71
  -1  14  -4   67.63    7.64
   1  14   4   63.22    9.91
   1 -14   4   70.53   10.59
  -1 -14  -4   68.10   10.02
   1 -14   4   58.95   11.08
   1  14   5    1.03    9.93
   1 -14   5    4.42    7.28
  -1 -14  -5    6.72    6.79
  -1  14  -5    9.91    7.55
   1 -14   5    8.28    7.17
   1 -14   6    7.82    7.17
   1  14   6   -2.59   10.01
   1 -14   6    7.13    7.61
  -1  14  -6   15.04   10.80
  -1 -14  -6    0.48    9.58
   1 -14   7   14.21    7.62
   1  14   7   13.91   10.78
  -1  14  -7   32.21    7.68
   1 -14   7   26.59   10.72
  -1 -14  -7   21.47   10.40
   1 -14   8   11.69    7.70
  -1  14  -8   30.20   11.75
   1  14   8   14.41   11.18
   1 -14   8   28.06    8.39
  -1 -14  -8   26.49    7.52
  -1  14  -9   24.82   11.31
   1  14   9   21.55    7.83
   1 -14   9    8.52   11.29
   1 -14   9    7.67    7.94
  -1 -14  -9    8.04   11.31
  -1  14 -10   -6.86   11.17
   1  14  10    4.57   11.26
   1 -14  10    6.96    7.82
  -1  14 -11   55.25    9.28
   1  14  11   65.11   12.43
   1  14  11   79.05   12.51
   1 -14  11   54.38   12.60
   1 -14  12    8.86   12.78
   1  14  12    8.01   12.59
   1  14  12   -3.60    9.01
  -1  14 -12   11.00   12.78
   1  14  13    4.05   13.21
   1 -14  13    0.32   13.14
   1  14  13   -6.73    9.60
  -1  14 -13   11.50   13.58
  -1  15   0   25.98   10.03
   1  15   0   29.42   10.26
   1  15   0   26.29    7.24
   1 -15   0   25.50   10.30
  -1 -15   0   19.54   10.00
  -1  15   0   24.88   10.19
   1  15   1   64.04   11.03
   1  15   1   64.42    7.48
   1 -15   1   56.71   10.52
  -1  15  -1   53.07   10.52
  -1 -15  -1   60.03   10.12
  -1  15  -1   62.03    7.43
   1 -15   2    7.35    7.32
   1  15   2    3.96    6.98
  -1  15  -2    3.54   10.45
   1 -15   2    2.28   10.21
  -1 -15  -2    5.11    6.93
   1  15   2    4.35    9.77
  -1  15  -3  184.27    8.51
   1  15   3  186.93   10.84
   1 -15   3  192.77    8.99
   1 -15   3  193.28   11.31
  -1 -15  -3  211.88   10.78
  -1  15  -4   31.40    7.73
   1 -15   4   38.61    7.54
   1  15   4   33.79    9.96
  -1 -15  -4   30.95    7.13
   1 -15   4   32.33    7.76
   1 -15   5   18.86    7.49
   1  15   5   25.78   10.07
  -1 -15  -5   14.95   10.03
   1 -15   5   19.91    7.87
  -1  15  -5   18.62    7.70
   1 -15   6    6.20    7.33
   1  15   6   -4.52    7.38
   1 -15   6    3.97    7.76
  -1  15  -6    8.38   10.41
  -1 -15  -6   -5.31   10.06
   1 -15   7   20.52   10.57
   1  15   7   31.87   10.64
  -1  15  -7   19.44    8.19
   1 -15   7   22.74   11.14
  -1 -15  -7   29.53   10.98
   1 -15   8    9.17   11.02
   1  15   8    7.10   10.79
  -1  15  -8   10.86   11.05
   1 -15   8   -3.49    7.88
  -1 -15  -8   -1.84    7.65
   1 -15   9  237.53    9.74
  -1  15  -9  251.53   12.66
   1  15   9  261.24    9.22
   1 -15   9  231.69   12.94
  -1 -15  -9  240.76   12.42
   1 -15  10   44.06   12.18
  -1  15 -10   44.86    8.91
   1  15  10   52.97   12.02
   1 -15  10   50.64   12.00
   1  15  11   45.14   12.08
   1 -15  11   15.37    8.79
  -1  15 -11   12.00    9.33
   1  15  11   17.23   12.10
   1 -15  11   17.73    9.05
  -1  15 -12    6.89    9.52
   1  15  12    8.20    9.05
   1  15  12    7.56   13.05
   1 -15  12   -0.42    9.10
   1  15  13   71.26   10.04
   1  15  13   64.99    9.94
   1 -15  13   54.12   10.35
  -1  15 -13   59.44   10.14
   1  16   0    6.67    7.59
  -1  16   0   17.38    7.04
   1  16   0    9.05    7.16
   1 -16   0    3.99   10.44
  -1 -16   0   10.63   10.15
  -1  16   0    9.89   10.48
  -1  16  -1   11.64   10.38
   1  16   1   15.16    7.65
   1 -16   1    6.04   10.14
  -1  16  -1   22.30   10.61
  -1 -16  -1   24.44    7.12
   1  16   1   27.67    9.99
   1 -16   2   11.22    7.57
   1  16   2   11.00   10.52
   1  16   2    3.82    9.95
  -1  16  -2    3.91    7.19
   1 -16   2    5.91    7.20
  -1 -16  -2   15.06    7.05
   1 -16   3   88.57    8.53
  -1  16  -3   80.00    8.44
   1  16   3   81.85   10.42
  -1 -16  -3   87.90   10.24
   1 -16   3   91.31    7.95
  -1  16  -4   62.46   11.21
   1 -16   4   66.32   10.53
   1  16   4   74.49    7.70
  -1 -16  -4   77.26   10.56
   1 -16   4   55.45    7.92
  -1  16  -5   -6.58    7.83
   1 -16   5    1.18   10.25
   1  16   5    5.52   10.16
  -1 -16  -5    7.81   10.26
   1 -16   5    5.51   11.04
   1 -16   6  114.79   11.23
  -1 -16  -6  130.19   10.87
   1  16   6  121.84    8.18
   1 -16   6  116.70    8.74
  -1  16  -6  100.54    8.68
   1 -16   7   10.69   10.64
   1  16   7    5.05   10.88
  -1  16  -7    6.14    8.06
   1 -16   7   18.43   11.35
  -1 -16  -7    3.53   10.80
   1 -16   8   52.30    8.21
   1  16   8   65.17   11.52
  -1  16  -8   58.37   11.57
   1 -16   8   61.20    8.69
  -1 -16  -8   58.78   11.57
   1 -16   9   -5.07   11.37
  -1  16  -9   -4.03    8.54
   1  16   9    9.74    8.04
   1 -16   9    3.94    8.02
  -1 -16  -9   -7.59    8.12
   1 -16  10   94.03    9.62
  -1  16 -10  104.19    9.65
   1  16  10  130.95   12.63
   1 -16  10  128.25   12.40
   1 -16  11   -3.40    9.24
  -1  16 -11   13.18    9.19
   1  16  11   13.50   12.67
   1 -16  11    0.26    8.86
   1  16  11    7.12    8.94
   1 -16  12   28.28    9.63
  -1  16 -12   16.22    9.42
   1  16  12   16.02    9.32
   1  16  12   22.05   13.14
   1 -16  12   11.30   13.53
  -1  17   0  212.17   11.15
   1  17   0  209.60   11.09
   1 -17   0  190.97    9.06
  -1 -17   0  207.52    8.38
  -1  17   0  213.78   11.94
   1  17   0  209.24    9.35
  -1  17  -1   13.25    7.13
   1 -17   1    4.22    7.43
  -1  17  -1   10.53    7.61
  -1 -17  -1    9.33    7.37
   1  17   1    6.24   10.71
   1  17   1    0.74   10.09
   1  17   2  112.79    8.62
   1  17   2  126.08    7.79
  -1  17  -2  122.73   11.47
  -1 -17  -2  121.63    7.89
   1 -17   2  111.81    8.37
   1 -17   3    7.99    7.89
   1 -17   3   15.39   10.22
   1  17   3   21.31   10.59
  -1  17  -3   24.86   10.82
   1  17   3   11.48    7.20
  -1 -17  -3   10.09    7.28
   1 -17   4    1.48    7.62
  -1  17  -4   23.24   10.72
   1  17   4    1.84    7.18
   1 -17   4    1.21    7.60
  -1 -17  -4    7.19    7.47
  -1  17  -5   78.66   11.36
   1 -17   5   77.92    8.04
   1  17   5   65.29    8.21
  -1 -17  -5   68.26    8.17
   1 -17   5   68.16   11.63
   1 -17   6  120.59   11.49
   1  17   6  128.16   11.11
   1 -17   6  119.64    8.63
  -1 -17  -6  128.93    8.34
  -1  17  -6  127.37    8.61
   1 -17   7   15.39    7.71
   1  17   7    8.85   11.40
  -1  17  -7    8.75   11.59
   1 -17   7   16.65   11.59
  -1 -17  -7   18.85    8.02
   1 -17   8  120.27    8.90
   1  17   8  114.28   12.20
  -1  17  -8   91.04    8.88
   1 -17   8  100.27    8.90
  -1 -17  -8  122.02   12.46
   1 -17   9   -8.08    8.35
   1  17   9   -0.80    8.06
  -1  17  -9    9.21    8.44
   1 -17   9   -6.50    8.71
  -1 -17  -9   -0.19    7.85
   1 -17  10   10.32    8.97
  -1  17 -10   -2.67   13.04
   1  17  10    5.88   12.15
   1 -17  10    8.32   12.35
   1 -17  11   -4.27   13.04
  -1  17 -11    6.69   13.41
   1  17  11   -1.19    8.87
   1  17  11   -4.61   12.67
   1 -17  11   -2.98    9.31
   1 -17  12   13.00   14.09
  -1  17 -12    5.03   14.12
   1  17  12   18.12   13.52
   1 -17  12   -2.50   14.10
   1  17  12    4.47    9.54
   1  18   0   46.10   11.31
   1  18   0   41.70   10.69
  -1  18   0   54.02    7.77
   1 -18   0   49.46   11.12
  -1 -18   0   50.61   10.77
  -1  18   0   54.42   11.13
  -1  18  -1  290.57   11.98
   1  18   1  311.00   13.21
   1  18   1  295.34    8.95
   1 -18   1  311.95   12.40
  -1  18  -1  289.20    9.84
  -1 -18  -1  306.04    9.31
   1  18   2    5.47   10.95
   1 -18   2    2.49   11.04
   1  18   2   -9.85   10.50
  -1  18  -2    5.02   10.88
  -1 -18  -2    7.73    7.28
   1  18   3   22.60   11.23
   1 -18   3   18.94    7.76
   1  18   3   21.51   10.70
  -1  18  -3   25.50   10.98
   1 -18   3   22.64    7.71
  -1 -18  -3   32.01    7.57
   1 -18   4   48.76   11.20
  -1  18  -4   60.43   11.35
   1  18   4   55.76   11.10
  -1 -18  -4   53.57    8.20
   1 -18   4   48.82    8.29
  -1  18  -5   25.43    8.20
   1  18   5   19.58    7.50
  -1 -18  -5   14.70    7.88
   1 -18   5    8.14   10.67
   1 -18   5    5.07   11.24
   1 -18   6   -0.25    7.85
   1  18   6    5.92   11.19
  -1 -18  -6   -4.10   10.99
  -1  18  -6    1.07   11.37
   1 -18   6    3.15    8.00
   1  18   7   19.25   11.23
   1 -18   7   12.34   11.32
  -1  18  -7    4.08    8.61
  -1 -18  -7   17.96   11.41
   1 -18   7   12.27   11.65
   1  18   8   35.08   11.74
  -1  18  -8   29.62   12.11
   1 -18   8   29.59   12.00
   1 -18   8   27.44    8.39
  -1 -18  -8   10.64    8.41
   1 -18   9    8.13    8.36
   1  18   9    3.59    8.69
  -1  18  -9   -2.88   12.71
   1 -18   9   -2.27    9.19
  -1 -18  -9   -0.78   11.92
   1 -18  10   16.57   12.81
  -1  18 -10   14.22    8.97
   1  18  10   25.57   12.62
   1 -18  10   12.90    9.02
  -1 -18 -10   11.50   12.64
   1 -18  11   10.34    9.63
  -1  18 -11   22.51    9.47
   1  18  11   11.80   13.35
   1 -18  11   23.16   13.09
  -1  19   0   10.63    7.42
   1  19   0    8.99   11.00
   1 -19   0   -3.31   11.17
   1  19   0    7.56   10.83
  -1 -19   0   10.70    7.69
  -1  19   0    3.08    7.96
  -1  19  -1  219.31    8.97
   1  19   1  243.94   10.02
   1  19   1  233.02    8.90
   1 -19   1  230.39    9.62
  -1  19  -1  235.28    9.46
  -1 -19  -1  230.31   11.60
   1  19   2   54.35   11.60
   1 -19   2   64.90    8.32
  -1  19  -2   59.41    8.35
   1  19   2   54.61    8.24
  -1 -19  -2   60.47    7.71
   1 -19   3   14.77   10.98
  -1  19  -3   11.29    7.95
   1  19   3   17.70   11.24
   1  19   3    5.21    7.98
  -1 -19  -3    9.05    8.11
   1 -19   3    9.17    8.24
   1 -19   4  124.88   11.79
  -1  19  -4  118.55    9.07
   1 -19   4  127.65    8.58
   1  19   4  119.29    8.89
   1  19   4  143.14    8.68
  -1 -19  -4  133.69    8.26
   1 -19   5    3.18    8.22
  -1  19  -5   -4.46   11.45
   1 -19   5    8.01    7.68
   1  19   5   -7.89   11.08
  -1 -19  -5   -3.71   11.12
   1 -19   6  130.41    9.40
   1 -19   6  152.90   12.11
   1  19   6  163.38   12.21
  -1 -19  -6  152.01    9.19
  -1  19  -6  124.98    9.39
   1 -19   7   60.72    8.72
   1  19   7   55.16    8.72
  -1  19  -7   53.34   12.40
  -1 -19  -7   72.83    8.78
   1 -19   7   57.16   12.10
   1  19   8   20.67   12.24
  -1 -19  -8   12.64   12.16
  -1  19  -8   17.74    8.92
   1 -19   8    8.51    8.86
   1 -19   8   16.91    8.86
   1 -19   9    0.54   12.67
   1  19   9    6.15    8.74
  -1  19  -9   10.10    9.11
   1 -19   9    6.47   12.56
  -1 -19  -9   -5.57    8.66
   1 -19  10    4.21    9.39
   1  19  10   16.02   12.93
  -1  19 -10    7.04    9.39
   1 -19  10    0.74    9.50
  -1 -19 -10    6.11    9.16
   1 -19  11   -1.64    9.99
  -1  19 -11    4.43   13.82
   1  19  11    8.74   13.77
   1 -19  11   -3.62   10.23
   1  20   0  181.00   12.67
   1  20   0  193.28   11.61
  -1  20   0  174.99   11.88
   1 -20   0  184.35    9.25
  -1 -20   0  195.91    8.63
  -1  20   0  171.58    9.54
  -1  20  -1   -8.46   11.17
   1  20   1    1.23    7.98
   1  20   1   -2.43   10.45
   1 -20   1    1.46   11.15
  -1  20  -1   -4.45    7.99
  -1 -20  -1   -9.23   10.68
   1  20   2   21.13   10.74
   1 -20   2   18.09   11.40
  -1  20  -2   28.44    7.97
  -1 -20  -2   25.75    7.76
   1  20   2   20.21    8.08
   1  20   3   17.73    8.32
   1 -20   3   14.27   11.34
   1  20   3   16.20   11.01
  -1  20  -3   12.50    8.07
  -1 -20  -3   22.59    8.06
  -1  20  -4  146.49   12.47
   1  20   4  136.64    9.33
   1 -20   4  151.46   12.08
   1  20   4  149.22    8.87
   1 -20   4  127.70   12.42
  -1 -20  -4  150.27   11.73
  -1  20  -5   66.97   11.97
   1 -20   5   57.45    8.73
   1 -20   5   68.49   11.37
   1  20   5   73.72   11.97
  -1 -20  -5   81.85   11.93
   1 -20   6  125.49    9.30
   1 -20   6  112.75    8.91
   1  20   6  123.05    9.02
  -1 -20  -6  136.36    8.78
  -1  20  -6  110.44    9.18
   1 -20   7   21.61    8.40
  -1 -20  -7    8.10   11.47
   1 -20   7    8.47    8.34
   1  20   7   14.32    8.92
  -1  20  -7   10.18    8.96
   1 -20   8    5.52    8.95
   1  20   8    3.95    8.65
  -1  20  -8    4.38   13.04
  -1 -20  -8   11.17    8.50
   1 -20   8    4.12   12.88
   1 -20   9    3.27    9.06
   1  20   9   -0.12   12.70
  -1  20  -9   11.09   13.33
   1 -20   9   14.30   13.23
  -1 -20  -9   -3.87   13.08
   1 -20  10   25.43   13.39
   1  20  10   37.88   13.55
  -1  20 -10   22.29    9.57
   1 -20  10   16.41   13.87
  -1 -20 -10   12.74   13.16
   1  21   0   21.74   11.25
  -1  21   0   11.52   11.44
   1 -21   0   13.69    8.15
  -1 -21   0   -1.03   11.10
  -1  21   0    4.17   11.82
   1  21   0   11.23   11.82
  -1  21  -1   69.09    8.23
   1  21   1   56.89   12.22
   1  21   1   59.42   11.89
   1 -21   1   59.41    8.53
  -1  21  -1   43.49   11.91
  -1 -21  -1   64.87    8.54
   1  21   2   47.42   12.07
   1  21   2   63.83   11.43
   1 -21   2   67.03   11.95
  -1  21  -2   52.56    8.38
  -1 -21  -2   44.27   11.73
   1  21   3  107.69    9.18
   1  21   3  101.53    8.51
   1 -21   3  101.10    8.93
  -1  21  -3   97.32    9.02
  -1 -21  -3  113.22    8.66
   1 -21   4   15.15    8.52
  -1  21  -4   15.91   11.81
   1  21   4   19.89   11.92
   1  21   4   27.84   11.85
   1 -21   4   17.16   12.00
  -1 -21  -4   11.04   11.69
  -1  21  -5   28.73    8.57
   1 -21   5   39.49   11.98
   1 -21   5   38.38    8.38
   1  21   5   42.44    8.85
   1  21   5   40.20    8.66
  -1 -21  -5   34.25    8.52
   1 -21   6    8.29   12.53
   1 -21   6   13.85   12.50
   1  21   6    3.52    8.82
  -1 -21  -6    7.66   11.56
  -1  21  -6   14.32   12.48
   1 -21   7   10.37    9.01
   1 -21   7    8.58   12.57
   1  21   7   -3.07    8.65
  -1 -21  -7    3.18    8.61
  -1  21  -7   18.90    8.91
   1 -21   8   10.16   12.92
   1 -21   8    1.42   12.74
   1  21   8    4.30    9.05
  -1  21  -8   -3.61    9.06
  -1 -21  -8   -2.07   12.92
   1 -21   9   20.13   13.61
   1  21   9   -1.81   13.41
  -1  21  -9   18.21   10.11
  -1 -21  -9   33.13    9.66
   1 -21   9   16.52   10.06
   1 -21  10   13.19   10.11
   1  21  10   14.80    9.83
  -1  21 -10   18.04   14.66
   1 -21  10   18.41    9.99
  -1 -21 -10   22.52    9.96
   1  22   0   24.27    8.63
  -1  22   0   37.57    8.64
   1 -22   0   39.30   11.84
  -1  22   0   28.12    8.64
  -1 -22   0   38.18    8.10
   1  22   0   26.01   12.06
  -1  22  -1  165.57   12.68
   1  22   1  147.17   13.17
   1  22   1  151.05   12.20
   1 -22   1  165.01   12.70
  -1  22  -1  146.36   12.38
  -1 -22  -1  168.00   12.19
   1  22   2   20.17   12.09
   1  22   2   17.57    7.90
   1 -22   2   17.22   12.02
  -1  22  -2   19.99   12.18
  -1 -22  -2   11.35   12.07
   1  22   3    6.09   12.49
   1  22   3    3.38   12.10
   1 -22   3   18.71   12.20
  -1  22  -3   14.15    8.75
  -1 -22  -3   13.87    8.46
   1  22   4    2.69   12.33
  -1  22  -4    3.14   12.12
   1 -22   4    8.91    8.72
   1  22   4   -5.16    8.63
  -1 -22  -4   -4.04   12.01
   1  22   5   56.01   12.57
  -1  22  -5   62.55    9.25
   1  22   5   53.03    9.22
   1 -22   5   66.81   12.45
   1 -22   5   63.57   12.67
  -1 -22  -5   52.11    8.88
   1 -22   6   -5.02   12.90
   1 -22   6    5.04    8.63
   1  22   6   -4.53   12.40
  -1 -22  -6    7.46   12.35
  -1  22  -6   -2.65   12.95
   1 -22   7   14.42   13.13
   1 -22   7   -0.87    8.80
   1  22   7    7.52   12.87
  -1 -22  -7   13.38    9.28
  -1  22  -7    5.32   13.06
   1 -22   8   10.87    9.65
   1 -22   8   24.12    9.80
   1  22   8   37.85   13.24
  -1  22  -8   16.11    9.57
  -1 -22  -8   18.31   13.38
   1 -22   9   19.26   10.21
   1 -22   9   21.36   10.02
   1  22   9    9.66    9.84
  -1  22  -9   18.68   10.06
  -1 -22  -9   10.77   13.66
  -1  23   0   10.48    8.56
   1 -23   0    7.82   12.01
  -1  23   0   -4.06   12.46
  -1 -23   0    5.55    8.26
   1  23   0    6.84   11.97
  -1  23  -1   37.22    8.95
   1  23   1   36.51    8.95
   1  23   1   38.46   12.56
   1 -23   1   37.49   12.19
  -1  23  -1   36.48    9.10
  -1 -23  -1   30.04    8.68
   1  23   2   39.06   12.60
   1  23   2   43.28    8.86
   1 -23   2   40.58    8.71
  -1  23  -2   26.39   12.49
  -1 -23  -2   43.22    8.35
   1  23   3    3.28    9.02
   1  23   3   25.20   12.48
   1 -23   3   16.84    8.80
  -1  23  -3   20.30    8.73
  -1 -23  -3   15.86   12.57
   1  23   4   45.95    9.35
  -1  23  -4   42.36   12.86
   1  23   4   55.59    9.24
   1 -23   4   66.35   12.78
  -1 -23  -4   66.89    9.11
  -1  23  -5   10.63    8.92
   1 -23   5    5.03    8.91
   1  23   5   11.21   12.89
   1  23   5   12.15    9.02
   1 -23   5    8.21    8.98
  -1 -23  -5   10.93    8.91
  -1  23  -6   -6.92    9.21
   1 -23   6    8.32   12.90
   1  23   6   -3.21    9.17
   1  23   6   -7.55   12.87
   1 -23   6   -2.59    9.21
  -1 -23  -6   -8.67   12.92
   1 -23   7   19.08    9.46
   1 -23   7   27.69   13.35
   1  23   7   19.13    9.36
  -1 -23  -7   10.69    9.35
  -1  23  -7   14.14   13.90
   1 -23   8    4.16   14.02
   1 -23   8    9.10   13.89
   1  23   8   -9.51   13.73
  -1  23  -8   -3.61   13.96
  -1 -23  -8    4.23    9.45
  -1  24   0   24.39   12.50
   1 -24   0   14.15   12.35
  -1  24   0   11.90   12.76
  -1 -24   0   19.31   12.05
   1  24   0   24.30   12.69
   1  24   1   80.25    9.56
   1  24   1   78.56   13.32
   1 -24   1   77.14    9.46
  -1  24  -1   83.10   13.34
  -1 -24  -1   92.79   12.71
   1  24   2   45.87   12.85
   1  24   2   63.49   12.97
   1 -24   2   67.24   12.94
  -1  24  -2   51.64   12.98
  -1 -24  -2   77.27   12.69
   1  24   3    4.81   12.78
   1  24   3    3.75    9.00
   1 -24   3    3.33   12.46
  -1  24  -3   -4.83    8.92
  -1 -24  -3    1.39   12.44
   1  24   4    3.97    9.24
   1  24   4   10.15   12.71
  -1  24  -4   -1.13   13.25
   1 -24   4    5.69    9.28
  -1 -24  -4    3.29    9.05
  -1  24  -5   14.86    9.70
   1  24   5   12.41   13.34
   1  24   5    7.75   12.76
   1 -24   5   25.24   13.69
  -1 -24  -5   20.06    9.44
  -1  24  -6   17.04    9.53
   1 -24   6   31.09   13.43
   1  24   6   22.35   13.56
   1  24   6   13.14   13.13
   1 -24   6   28.23    9.14
  -1 -24  -6   24.28   13.43
   1 -24   7    5.24    9.70
   1 -24   7   -2.39    9.61
   1  24   7    3.65   13.56
   1  24   7    7.93   13.75
  -1 -24  -7   -6.97   13.62
  -1  24  -7   17.83   13.72
  -1  25   0   -4.89   12.83
   1 -25   0  -11.85   13.01
  -1  25   0    6.78   13.45
  -1 -25   0    0.06    9.20
   1  25   0   11.59   12.79
   1  25   1    6.96    9.37
   1 -25   1    3.97    8.85
  -1  25  -1   -4.28   13.03
  -1 -25  -1    6.14    9.10
   1  25   1    2.73    9.30
   1  25   2    1.38   12.92
   1  25   2   -5.51    9.36
  -1  25  -2   -2.50    9.31
   1 -25   2   -1.83    9.04
  -1 -25  -2    5.94    9.21
   1  25   3   -5.36    9.39
  -1  25  -3    7.65   13.74
   1 -25   3    5.12    9.27
  -1 -25  -3    6.77    9.42
   1  25   3    1.35    9.59
   1  25   4    7.19   13.85
   1  25   4   -1.66    9.19
   1 -25   4   11.36   13.30
  -1  25  -4    0.14   13.52
  -1 -25  -4    1.25    9.26
   1  25   5   -2.48    9.43
   1  25   5    3.62    9.62
   1 -25   5   12.10    9.71
  -1 -25  -5    5.76    9.25
  -1  25  -5    3.80    9.92
  -1  25  -6    1.39   10.11
   1  25   6    5.06    9.69
   1 -25   6   -1.98    9.94
  -1  26   0   43.03    9.73
   1  26   0   46.00   13.50
   1 -26   0   40.85   13.69
  -1  26   0   27.76   13.63
  -1 -26   0   41.05   13.32
   1  26   1   -0.99    9.93
  -1  26  -1   -4.58    9.27
   1 -26   1    7.41   13.17
  -1 -26  -1    2.31   13.13
   1  26   1   -2.66    9.47
   1  26   2    5.01   13.26
   1  26   2    0.82   13.41
  -1  26  -2   -0.94   13.83
   1 -26   2    4.38    9.39
  -1 -26  -2    2.02    9.66
   1  26   3   16.30   13.80
   1  26   3   14.54   13.75
  -1  26  -3   19.02   13.68
   1 -26   3   16.10   13.69
  -1 -26  -3    8.89   13.98
   1  26   4   -1.02   13.81
   1  26   4   -6.86   10.27
   1 -26   4   -1.18   10.00
  -1  26  -4   -1.08   10.15
  -1 -26  -4   -0.46   14.00
  -1  27   0   -2.78    9.52
  -1  27   0    6.84   14.45
   1 -27   0    8.12   13.86
  -1 -27   0   -2.85    9.64
   1  27   0    2.44   13.96
   1 -27   1   13.40   13.86
   1  27   1   27.39    9.63
   2   0   0   20.74   10.31
  -2   0   0   15.08   10.13
   2   0   1    4.60   10.27
   2   0   1    6.92    9.99
   2   0   2  855.20   17.04
   2   0   2  870.54   15.39
   2   0   2  878.76   15.35
   2   0   3    1.51    9.94
   2   0   3    9.33    9.68
   2   0   3    5.53    6.78
   2   0   4 3497.86   23.80
   2   0   4 3429.36   23.88
   2   0   5    0.87    7.09
   2   0   5    8.96    6.98
   2   0   6   29.92    9.75
   2   0   6   39.18   10.21
   2   0   7   -7.83   10.16
   2   0   7   10.40    9.74
   2   0   8  231.59   11.21
   2   0   8  212.61    8.50
   2   0   9    2.05   10.41
   2   0   9    6.14    7.26
   2   0  10   -3.38    7.57
   2   0  10   -1.93    7.43
   2   0  11    7.89    7.71
   2   0  11    1.92    7.82
   2   0  12   88.05   12.06
   2   0  12   70.23   12.05
   2   0  13    1.43    8.58
   2   0  13   -3.83    8.54
   2   0  14    6.38    9.23
   2   0  14   10.76   12.97
  -2   1   0   11.18    7.74
   2   1   0   16.24   10.09
   2  -1   0   17.29   10.12
  -2  -1   0    6.64   10.00
   2  -1   1  267.20   12.79
   2   1   1  259.94   13.25
   2   1   1  256.90   11.93
   2  -1   1  263.89    9.83
   2  -1   1  266.15    9.84
  -2  -1  -1  278.89   11.98
   2   1   2 1433.34   17.82
   2   1   2 1361.49   19.52
   2  -1   2 1413.16   16.67
   2  -1   2 1411.97   19.84
   2  -1   2 1418.29   18.07
   2  -1   3  292.86   12.27
   2  -1   3  310.40   11.80
   2  -1   3  294.58    9.39
   2   1   3  295.06   11.29
   2   1   3  289.74   11.43
   2   1   4  138.58   10.42
   2  -1   4  144.19    8.02
   2   1   4  125.74   10.45
   2  -1   4  144.41   10.96
   2  -1   5  607.93   10.78
   2   1   5  633.64   12.82
   2   1   5  632.43   10.74
   2  -1   5  611.03   10.80
   2   1   6  180.48   10.47
   2   1   6  168.16    7.95
   2  -1   6  168.30    8.06
   2  -1   6  167.96    8.10
   2  -1   7    7.95    7.11
   2   1   7    3.80    7.00
   2   1   7   -0.36    7.17
   2  -1   7   -3.06    6.93
   2  -1   8   19.12    7.09
   2   1   8    7.98    7.20
   2   1   8   10.45    7.14
   2  -1   8   16.02    7.29
   2   1   9   27.79    7.69
   2  -1   9   28.36   10.56
   2   1   9   24.42    7.76
   2  -1   9   25.31    7.66
   2   1  10   37.28    7.98
   2  -1  10   44.10    7.76
   2   1  10   45.42   10.87
   2  -1  10   39.13    7.73
   2   1  11   65.02    8.20
   2  -1  11   55.20   11.25
   2   1  11   32.26    7.72
   2  -1  11   55.91    8.36
   2   1  12    5.74    8.33
   2  -1  12    2.96    8.17
   2   1  12   11.46    8.23
   2  -1  12    1.85   11.58
   2   1  13    1.23   12.31
   2  -1  13    5.58    8.75
   2   1  13    9.98   12.26
   2  -1  13    4.86    8.61
   2   1  14    0.74   13.09
   2  -1  14    7.06   12.79
   2   1  14   -1.10    9.03
   2  -1  14    1.44    9.23
  -2   2   0    6.54    7.56
   2  -2   0    7.04   10.03
   2   2   0    9.11    7.07
   2  -2   0    7.55   10.01
  -2  -2   0    8.06    6.80
   2  -2   1 1970.91   22.39
   2   2   1 1945.93   27.13
   2   2   1 1987.66   20.78
   2  -2   1 1922.79   20.76
  -2  -2  -1 1980.09   20.66
   2  -2   1 1898.77   21.95
   2   2   2  255.23   13.36
   2  -2   2  255.82   12.14
   2  -2   2  255.99    9.30
   2   2   2  252.02    9.05
   2  -2   2  251.57    9.26
  -2  -2  -2  255.45    9.34
   2  -2   3  459.48   13.33
   2  -2   3  445.03   10.80
   2   2   3  446.07   12.42
   2  -2   3  447.07   10.38
   2   2   4 1734.27   17.40
   2  -2   4 1684.04   17.95
   2   2   4 1698.90   17.25
   2  -2   4 1728.60   18.09
   2  -2   5  284.83   11.34
   2   2   5  270.70   10.85
   2   2   5  287.36    8.55
   2  -2   5  282.69    8.95
   2  -2   6   41.76    7.52
   2   2   6   47.62    9.62
   2   2   6   28.31    7.25
   2  -2   6   42.90   10.17
   2  -2   7   35.19   10.08
   2  -2   7   34.24    7.37
   2   2   7   36.86   10.03
   2   2   7   29.53    7.08
   2  -2   8   37.72    7.22
   2   2   8   34.58    7.37
   2   2   8   39.28   10.41
   2  -2   8   43.22    7.42
   2  -2   9   13.53   10.56
   2   2   9   11.93    7.20
   2   2   9   10.85    7.57
   2  -2   9   19.41    7.49
   2   2  10   10.38   10.82
   2  -2  10   16.75    7.69
   2   2  10   30.97   10.71
   2  -2  10   16.76    7.58
   2   2  11   10.12   11.11
   2  -2  11    6.52   11.21
   2   2  11    0.97   10.72
   2  -2  11    2.99   11.20
   2   2  12   12.35    8.33
   2  -2  12   15.69    8.39
   2   2  12   10.20   11.50
   2  -2  12   14.66    8.67
   2   2  13   -0.71    8.89
   2  -2  13    6.15   12.36
   2   2  13   11.34    8.65
   2  -2  13    9.23   12.39
   2   2  14    7.37    9.10
   2  -2  14    8.21    9.10
   2   2  14    2.80   12.84
   2  -2  14    6.40   12.94
  -2   3   0  333.37   12.78
   2   3   0  343.90   12.50
   2  -3   0  362.91   13.60
   2  -3   0  363.34   13.74
  -2  -3   0  356.33   12.51
   2   3   1 1182.76   23.24
   2   3   1 1181.80   15.09
   2  -3   1 1161.77   15.90
   2  -3   1 1205.94   18.51
  -2  -3  -1 1219.20   16.79
   2  -3   1 1211.11   18.52
   2  -3   2  403.74   11.03
   2   3   2  398.45   10.01
   2   3   2  390.23   14.89
   2  -3   2  425.45   13.00
   2  -3   2  412.79   12.67
  -2  -3  -2  420.39   12.13
   2  -3   3 1028.14   14.67
   2  -3   3 1029.30   14.06
   2   3   3 1047.61   14.74
   2  -3   3 1044.33   15.63
  -2  -3  -3 1035.94   15.04
   2  -3   4    9.86    7.20
   2  -3   4    8.26    9.95
   2   3   4   14.27    9.60
   2  -3   4   15.78    9.66
   2  -3   5    5.27    9.66
   2  -3   5    9.45    9.87
   2   3   5    2.54    6.52
   2   3   5    0.07    6.64
   2   3   6   -6.04    9.77
   2  -3   6    8.22    7.26
   2   3   6    2.76    6.86
   2  -3   6   -1.77    7.31
   2  -3   7   41.09    7.63
   2   3   7   47.53   10.10
   2   3   7   36.98   10.18
   2   3   8   70.35    7.38
   2  -3   8   52.85   10.68
   2   3   8   69.41   10.31
   2  -3   9   15.58    7.39
   2  -3   9   15.54    7.53
   2   3   9   17.74   10.59
   2   3   9    9.64    7.59
   2  -3  10  140.73   11.46
   2  -3  10  127.08    8.40
   2   3  10  105.27   11.24
   2   3  10  129.28   11.34
   2  -3  11   45.51    8.57
   2   3  11   39.54   11.22
   2  -3  11   36.22   11.57
   2   3  11   27.43   11.38
   2   3  12   11.21    8.15
   2  -3  12    5.62    8.15
   2   3  12    0.33   11.79
   2  -3  12  -10.57   11.62
   2   3  13    9.23   12.30
   2  -3  13   11.96    9.25
   2   3  13   18.21   12.49
   2  -3  13   10.14    8.78
   2   3  14   10.12   13.56
   2   3  14    9.26    9.69
   2  -3  14    5.84   13.29
   2  -3  14    5.06    9.07
  -2   4   0    6.64   10.65
   2  -4   0   11.34   10.33
   2   4   0   15.32    7.18
  -2  -4   0   14.92    9.75
   2  -4   0    9.05   10.13
   2   4   1 1525.92   28.47
   2  -4   1 1559.36   20.59
   2  -4   1 1519.82   17.33
   2   4   1 1579.89   18.24
  -2  -4  -1 1581.27   18.02
   2  -4   1 1589.74   20.61
   2  -4   2    3.68    6.72
   2   4   2    0.47    9.71
   2  -4   2    2.23   10.53
  -2  -4  -2    9.54    9.71
   2  -4   2    5.80    9.56
   2  -4   3   45.82    7.15
   2  -4   3   41.71    9.95
   2   4   3   39.71    9.70
   2  -4   3   49.29   10.66
  -2  -4  -3   54.95    6.82
   2  -4   4  268.58    9.36
   2  -4   4  277.26    9.16
   2   4   4  275.98    8.68
  -2  -4  -4  291.20   11.07
   2  -4   5   61.55    7.12
   2   4   5   66.06    9.69
   2   4   6    4.74    9.64
   2  -4   6    4.82    7.35
   2   4   6    0.35    9.77
   2   4   7   73.34   10.15
   2  -4   7   78.22    7.61
   2   4   7   64.05    7.39
   2   4   8   -5.25    7.44
   2  -4   8   -2.26    7.06
   2   4   8    3.65    7.27
   2   4   9  136.55   11.24
   2  -4   9  138.87    8.80
   2   4   9  156.65    8.30
   2   4  10   18.79    7.76
   2  -4  10   23.87    7.79
   2   4  10   27.52   10.75
   2  -4  11   18.89   11.19
   2   4  11   13.84    8.08
   2   4  11   15.99    7.79
   2  -4  12    7.53    8.61
   2   4  12   10.58    8.22
   2   4  12   -3.26    8.28
   2  -4  12   -9.17   11.83
   2  -4  13   15.71    8.81
   2   4  13    1.59    8.71
   2   4  13   -3.26   12.35
   2  -4  13    0.46    9.03
   2  -4  14    0.25    9.09
   2   4  14    1.16    9.59
   2   4  14   -3.37   13.01
   2  -4  14   12.40   13.36
  -2   5   0   19.77   10.55
   2   5   0   27.79    7.15
  -2  -5   0   27.24    7.05
   2  -5   0   22.11   10.18
   2  -5   0   24.82   10.41
   2   5   1  302.57   18.59
   2  -5   1  290.17   12.07
   2   5   1  295.27    9.42
   2  -5   1  303.50   10.63
  -2  -5  -1  300.96    9.18
   2  -5   1  306.45   12.63
   2  -5   2   45.91   10.51
   2   5   2   45.78    7.02
   2  -5   2   58.61    7.39
  -2  -5  -2   39.59    6.87
   2  -5   3  659.57   11.89
   2  -5   3  657.13   13.70
   2   5   3  658.22   10.88
  -2  -5  -3  664.69   12.89
   2  -5   4   15.84   10.02
  -2   5  -4   12.42    9.81
   2  -5   4   10.20    7.02
   2   5   4   14.16    9.50
  -2  -5  -4   12.43    6.74
   2  -5   5  133.58    8.14
  -2   5  -5  135.62    7.96
   2  -5   5  134.09   10.89
   2   5   5  135.68    7.69
  -2   5  -6   52.61    7.29
   2   5   6   46.56    9.97
   2  -5   6   45.31    7.34
   2   5   6   42.57    7.31
  -2   5  -7    9.10    7.48
   2  -5   7    4.87   10.47
   2   5   7   12.20    7.01
   2   5   7    6.53   10.12
  -2   5  -8   19.94   10.42
   2  -5   8   43.37   10.63
   2   5   8   34.60    7.50
   2   5   8   36.00    7.61
   2   5   9   66.72   10.81
  -2   5  -9   72.93    8.31
   2   5   9   57.59    7.85
   2  -5   9   65.32   11.36
   2   5  10   47.89    8.01
   2   5  10   56.22   10.95
   2  -5  10   53.40   11.13
   2   5  11   14.62   11.17
   2   5  11   13.94    7.99
   2  -5  11   12.67   11.39
   2   5  12    7.65    8.28
   2   5  12    4.04    8.33
   2  -5  12   21.74   12.36
   2  -5  13   29.82   12.75
   2   5  13   36.92    9.00
   2   5  13   40.43    9.30
   2  -5  14   19.52   13.53
   2  -5  14   26.39   13.77
   2   5  14    7.32    9.43
   2   5  14   18.49    9.63
  -2   6   0  242.15    9.21
   2  -6   0  240.65   12.88
   2   6   0  237.18    8.59
  -2  -6   0  241.60    8.64
   2  -6   0  238.41   12.77
   2  -6   1   64.28    7.75
   2   6   1   66.34   17.55
   2   6   1   73.34   10.02
  -2  -6  -1   67.19    7.52
   2  -6   1   59.58   10.44
   2  -6   2   43.96   10.07
  -2   6  -2   29.84    9.66
   2   6   2   32.69    9.66
  -2  -6  -2   35.08    9.15
   2  -6   2   27.80    7.10
  -2   6  -3    0.74    9.63
   2  -6   3   11.49    9.90
   2   6   3   10.31    9.37
   2  -6   3    7.47    6.86
  -2  -6  -3    3.87    6.54
   2  -6   4  173.00    8.72
   2   6   4  170.14    7.76
  -2   6  -4  180.22    8.47
   2  -6   4  170.38   11.19
  -2  -6  -4  192.73    8.20
   2  -6   5  199.56   11.05
  -2   6  -5  187.42   11.34
   2   6   5  199.15   10.49
   2  -6   5  189.99   11.09
  -2  -6  -5  180.28   10.57
  -2   6  -6    9.46    7.07
   2   6   6   15.14    7.22
   2  -6   6   18.94    7.13
  -2   6  -7  147.81    8.43
   2   6   7  129.90   10.63
   2  -6   7  141.77   11.44
   2   6   7  145.01   10.62
  -2   6  -8   26.05   10.63
   2   6   8   31.14   10.51
   2   6   8   38.34    7.65
   2  -6   8   40.80    7.87
  -2   6  -9    8.82   10.58
   2   6   9    8.67    7.41
   2  -6   9   10.24   10.83
   2   6   9    9.29    7.39
   2   6  10   24.99   11.15
  -2   6 -10   19.29    7.73
   2   6  10   16.62   11.04
   2  -6  10   23.57   11.31
   2  -6  11    6.94    8.06
   2   6  11    3.42    8.02
  -2   6 -11    2.94    8.01
   2   6  11    4.79    8.07
   2  -6  12    4.67    8.57
   2   6  12   -5.26    8.51
   2   6  12    6.85   11.69
   2   6  13   -2.08   12.56
   2  -6  13   -4.11    9.20
   2   6  13    9.08   12.38
   2  -6  14   34.29    9.93
   2   6  14   45.34   13.47
   2   6  14   57.09    9.87
  -2   7   0  204.04   11.24
   2  -7   0  195.29   12.46
   2   7   0  191.57   10.90
  -2  -7   0  203.03   10.58
  -2   7   0  196.16   12.36
  -2   7  -1    8.08   10.00
   2  -7   1   10.40    9.74
   2   7   1   12.04    9.38
   2  -7   1   10.29    7.12
  -2   7  -1    2.40    9.47
  -2  -7  -1   -0.18    6.74
  -2   7  -2  108.93   10.36
   2  -7   2  104.05    7.85
   2   7   2  107.25    7.47
   2  -7   2  114.13   10.49
  -2  -7  -2  103.17    7.27
   2  -7   3   32.65    9.69
   2  -7   3   26.80    7.23
  -2   7  -3   21.18   10.10
   2   7   3   21.71    6.74
  -2  -7  -3   21.57    6.65
   2  -7   4   22.95   10.19
   2  -7   4   18.44    7.15
  -2   7  -4   29.29   10.20
   2   7   4   26.37    9.78
  -2  -7  -4   21.00    7.00
   2  -7   5   19.76    7.08
   2  -7   5   19.81    7.62
  -2   7  -5   24.86    9.91
   2   7   5   14.72    9.83
  -2  -7  -5   26.07    6.92
  -2  -7  -6   35.99    7.28
   2  -7   6   26.47    7.50
   2  -7   6   22.04   10.40
  -2   7  -6   38.67   10.48
   2   7   6   34.36   10.09
   2  -7   7   77.84    7.89
  -2   7  -7   75.03    7.89
   2   7   7   74.61    7.45
   2   7   7   90.27   10.42
   2  -7   8  104.49   11.29
  -2   7  -8  114.81    7.97
   2   7   8  106.12   11.14
   2   7   8   99.85    7.94
   2  -7   9    9.04    7.47
   2   7   9   -2.51   10.60
  -2   7  -9    2.66   10.70
   2   7   9   -2.25    7.62
   2  -7  10   69.07   12.21
   2   7  10   77.65    8.22
  -2   7 -10   71.16   11.76
   2   7  10   92.72   11.39
   2  -7  11   35.20    8.53
  -2   7 -11   39.48   11.89
   2   7  11   44.72   11.56
   2   7  11   43.48    8.43
   2  -7  12   28.28    8.62
   2   7  12   15.13    8.97
   2   7  12   28.59   12.00
  -2   7 -12   22.05   12.19
   2  -7  13   -1.71    9.22
   2   7  13   -5.15   12.51
   2   7  13   -8.72   12.66
   2   7  14   52.01   13.99
  -2   8   0  176.65   10.99
   2   8   0  181.24    8.22
  -2   8   0  181.65   11.89
   2  -8   0  182.48   12.45
  -2  -8   0  182.88    7.92
  -2   8  -1  104.61    7.75
   2  -8   1   96.69   10.71
   2   8   1   89.37    7.43
  -2  -8  -1   94.77    9.81
   2  -8   1   92.60    7.73
  -2   8  -1   96.69   10.66
  -2   8  -2  106.05   10.48
   2  -8   2  109.20   10.63
   2   8   2   92.92    7.61
   2  -8   2   98.67    7.71
  -2  -8  -2  104.57    7.23
  -2   8  -3  167.40   10.89
   2  -8   3  156.42   10.92
   2  -8   3  162.66   11.07
   2   8   3  160.71    7.92
  -2  -8  -3  170.02   10.23
  -2   8  -4    0.65    9.81
   2  -8   4    3.69   10.04
   2  -8   4   -1.36    7.20
   2   8   4   10.80    9.57
  -2  -8  -4   11.93    9.24
  -2   8  -5    4.02    7.50
   2  -8   5   11.55    7.37
   2  -8   5    9.90    7.10
   2   8   5    4.18    6.88
  -2  -8  -5    8.96    6.99
   2  -8   6   -5.76   10.77
   2  -8   6    4.58    7.28
   2   8   6   24.47    9.76
  -2   8  -6    8.25   10.63
  -2  -8  -6    9.47    9.86
   2  -8   7  123.36   11.25
   2  -8   7  152.24   11.63
  -2   8  -7  156.44   11.25
   2   8   7  142.37    8.28
   2  -8   8  109.97    8.39
  -2   8  -8  131.22    8.33
   2   8   8  138.88   11.08
   2   8   8  130.27    8.15
   2  -8   9   -0.33    7.87
   2   8   9   -9.65    7.63
  -2   8  -9    5.81    8.00
   2   8   9    1.32    7.62
  -2   8 -10   10.99    8.56
   2  -8  10    5.52   12.12
   2   8  10   30.05   10.98
   2   8  10    9.10   11.04
   2  -8  11    1.88    8.40
   2   8  11   -1.59    8.13
  -2   8 -11    8.03    8.42
   2   8  11    6.56   11.73
  -2   8 -12    8.67    8.82
   2  -8  12   16.02    8.74
   2   8  12   14.70   12.33
   2   8  12   16.89   12.00
   2  -8  13   13.58   13.02
  -2   8 -13    7.17    9.06
   2   8  13   13.17    8.88
   2   8  13   11.33    9.12
  -2   9   0   21.31    9.98
  -2   9   0   16.91   10.04
   2   9   0   18.52    9.73
  -2  -9   0   24.77    9.37
   2  -9   0   17.67   10.42
  -2   9  -1   52.88   10.00
   2   9   1   43.61    6.97
  -2   9  -1   45.48    7.49
   2  -9   1   48.32   10.52
  -2  -9  -1   47.88    9.62
   2  -9   1   44.24    7.27
   2  -9   2  102.79    7.70
   2  -9   2  109.47    8.06
  -2   9  -2  112.19   10.45
   2   9   2  100.91    7.52
  -2  -9  -2  108.96    9.87
   2  -9   3   14.75   10.30
   2  -9   3   13.32   10.04
  -2   9  -3   17.15    7.24
   2   9   3   19.48    7.09
  -2  -9  -3   18.17    6.74
   2  -9   4   12.75    7.38
   2  -9   4   10.94   10.09
  -2   9  -4   11.17    9.79
   2   9   4    9.84    6.90
  -2  -9  -4    8.55    6.78
   2  -9   5   30.37   10.33
   2  -9   5   22.45   10.09
  -2   9  -5   15.62    7.38
   2   9   5   24.11    6.88
  -2  -9  -5   21.10    9.86
   2  -9   6   59.34   10.44
  -2   9  -6   54.18    7.83
   2  -9   6   48.99   10.97
   2   9   6   56.85    7.38
  -2  -9  -6   57.54    7.38
  -2   9  -7   34.47   10.88
   2  -9   7   32.76    7.75
   2  -9   7   26.95   10.96
   2   9   7   39.34    7.54
   2  -9   8   68.02    7.97
   2  -9   8   64.28    8.18
   2   9   8   75.76   10.78
  -2   9  -8   75.93   11.26
   2  -9   9  186.76   12.45
   2   9   9  182.08   11.68
  -2   9  -9  199.41   12.23
   2   9   9  197.77    8.89
   2  -9  10    6.54   11.95
  -2   9 -10    4.90   11.74
   2   9  10    8.06   10.95
   2   9  10   -1.93    7.77
  -2   9 -11   16.24    8.57
   2   9  11   21.22    8.20
   2  -9  11    4.01    8.51
   2   9  11    4.22   11.89
   2  -9  12   22.26    9.10
   2   9  12   31.73   12.81
  -2   9 -12   17.12    9.09
   2   9  12   30.91    8.94
  -2   9 -13    6.40    9.55
   2  -9  13    5.68   13.37
   2   9  13    8.01    9.67
   2   9  13    7.43    9.38
  -2  10   0   24.90    9.94
   2  10   0   18.92    6.83
  -2 -10   0   22.64    6.93
  -2  10   0   20.23   10.26
   2 -10   0   19.58   10.37
  -2  10  -1   88.75   10.40
   2  10   1   91.30   10.11
   2 -10   1   96.87   10.92
  -2 -10  -1   82.61    7.57
  -2  10  -1   96.54   10.59
   2 -10   2  178.91    8.32
   2  10   2  186.82   10.54
   2 -10   2  177.17    9.00
  -2  10  -2  184.99    8.72
  -2 -10  -2  177.40   10.38
   2 -10   3    2.67    7.41
   2 -10   3    3.86    7.66
   2  10   3    8.48    6.87
  -2  10  -3   11.85    9.99
  -2 -10  -3    4.43    9.56
   2 -10   4  350.12    9.64
   2 -10   4  346.00    9.73
  -2  10  -4  354.27   12.65
   2  10   4  357.73    9.19
  -2 -10  -4  363.16   11.51
   2 -10   5   86.49    7.83
   2 -10   5   81.34   10.95
  -2  10  -5   86.77    8.07
   2  10   5   81.91    7.59
  -2 -10  -5   77.65    7.53
   2 -10   6  176.40   11.84
  -2  10  -6  188.46    8.80
   2  10   6  187.25    8.18
  -2 -10  -6  198.56   10.95
   2 -10   6  187.30    8.59
   2 -10   7  126.34    8.45
   2 -10   7  143.58    8.50
  -2  10  -7  151.32    8.23
   2  10   7  151.44    8.30
  -2 -10  -7  145.01    8.25
   2 -10   8   65.71    8.27
  -2  10  -8   69.81    8.12
   2 -10   8   79.78   11.63
   2  10   8   70.24   11.07
   2 -10   9   15.23    7.98
  -2  10  -9   14.94    8.32
   2 -10   9   17.17   11.51
   2  10   9   17.84    7.91
   2  10   9   16.55    7.72
   2  10  10  121.19    8.59
   2 -10  10  115.05    8.82
  -2  10 -10  109.69   12.12
   2  10  10  116.61    8.68
   2 -10  11   -7.70    9.04
  -2  10 -11   16.43   12.39
   2  10  11   -2.24   11.75
   2  10  11    1.82    8.46
  -2  10 -12    9.96    9.29
   2  10  12   21.36   12.98
   2 -10  12   23.74   13.24
   2  10  12    9.33    9.28
   2 -10  13   13.41   10.08
   2  10  13   11.99    9.73
   2  10  13   22.04   13.21
  -2  10 -13   12.38    9.74
  -2  11   0    2.36    9.73
  -2  11   0    7.97   10.06
   2  11   0   -4.28    9.64
  -2 -11   0    1.08    6.78
   2 -11   0    6.82    9.95
  -2  11  -1    5.80    7.18
  -2  11  -1    2.00    9.92
   2  11   1    8.37    9.80
  -2 -11  -1    7.44    9.70
   2 -11   1    6.64    9.92
   2 -11   2    2.73    7.19
   2  11   2   11.08    9.97
   2 -11   2    3.61   10.01
  -2 -11  -2    3.34    9.65
  -2  11  -2    3.03    9.65
   2 -11   3    8.26    7.35
   2  11   3   15.19    6.93
   2 -11   3    8.16   10.17
  -2 -11  -3    7.64    9.76
  -2  11  -3    3.75   10.29
   2 -11   4   -6.30   10.40
   2 -11   4   15.08    7.58
   2  11   4    5.02    7.07
  -2  11  -4    5.45    9.92
  -2 -11  -4    7.79    6.77
   2 -11   5   -3.62   10.27
   2 -11   5    8.63   10.62
   2  11   5    2.69    7.06
  -2  11  -5   -0.83   10.56
  -2 -11  -5    2.37    7.17
   2 -11   6   24.92   10.53
   2 -11   6   17.58    7.77
  -2  11  -6   20.32   10.51
   2  11   6   28.94    7.55
  -2 -11  -6   21.35   10.50
   2 -11   7  206.46    8.82
   2 -11   7  200.01   11.96
  -2  11  -7  211.26   12.05
   2  11   7  226.76    8.48
  -2 -11  -7  223.93   11.22
   2 -11   8   24.81   11.29
  -2  11  -8   14.72   11.18
   2 -11   8   19.92    8.18
   2  11   8    8.14   10.83
   2 -11   9   14.79   11.30
  -2  11  -9    1.60    8.07
   2 -11   9    9.93    8.17
   2  11   9   -6.66    7.90
   2  11   9   15.53    7.62
   2 -11  10   31.12   11.85
  -2  11 -10   22.26    8.37
   2 -11  10   38.06    8.60
   2  11  10   32.81    8.35
   2  11  10   41.04    8.26
   2 -11  11    3.79    9.06
   2  11  11    6.72   12.26
  -2  11 -11   -7.16   12.35
   2  11  11   -0.46   11.91
   2  11  12   17.58   13.24
   2 -11  12   38.01   13.22
  -2  11 -12   27.39   13.30
   2  11  12   12.25   13.12
  -2  11 -13   -1.82    9.80
   2 -11  13   10.09   10.04
   2  11  13    3.69    9.78
   2  11  13   17.62   13.48
   2 -12   0   29.43   10.37
  -2  12   0   32.68   10.33
   2  12   0   19.94    7.39
  -2  12   0   32.02    9.92
  -2 -12   0   25.09   10.12
  -2  12  -1   46.64    7.27
  -2  12  -1   44.78    7.49
   2  12   1   45.64    7.27
  -2 -12  -1   63.28   10.02
   2 -12   1   42.35    8.00
   2  12   2    9.28   12.91
   2 -12   2   14.16    7.44
   2  12   2    0.80    6.96
  -2 -12  -2   13.32    9.76
   2 -12   2    1.36   10.85
  -2  12  -2    8.62    7.41
  -2  12  -3   74.50   10.88
   2 -12   3   82.67    7.89
   2  12   3   74.97    7.39
   2 -12   3   55.90   11.25
  -2 -12  -3   79.07   10.23
   2 -12   4   86.26    7.96
   2  12   4   81.08    7.72
   2 -12   4   99.26    8.23
  -2 -12  -4  101.77    7.59
  -2  12  -4   96.72   11.08
   2 -12   5    2.63   10.93
   2  12   5  -10.01    7.26
   2 -12   5   -2.70    7.29
  -2  12  -5    5.49   10.55
  -2 -12  -5   -2.72    7.30
   2 -12   6    8.44    7.75
   2 -12   6   13.82    7.96
   2  12   6   19.20    7.44
  -2  12  -6    9.11    7.86
  -2 -12  -6   19.97    7.27
   2 -12   7   42.12    7.63
   2 -12   7   39.87    8.28
   2  12   7   36.78    7.81
  -2  12  -7   35.91    7.80
  -2 -12  -7   45.06   10.59
   2 -12   8   19.33    8.27
   2 -12   8   12.10   11.56
  -2  12  -8   18.00   11.33
   2  12   8   33.59   11.00
  -2 -12  -8   14.03   10.86
   2 -12   9   30.39    8.28
  -2  12  -9   53.41   11.81
   2 -12   9   35.65    8.62
   2  12   9   46.55    8.00
   2 -12  10   10.50    8.91
  -2  12 -10    3.96    8.39
   2 -12  10   11.46    8.28
   2  12  10   13.06    8.65
   2  12  10    4.27    8.21
   2 -12  11   58.29    9.52
   2  12  11   68.81   12.81
   2 -12  11   62.94    9.31
   2  12  11   74.77    8.96
  -2  12 -11   60.07   13.24
   2 -12  12   10.25    9.54
   2 -12  12    4.71   13.80
  -2  12 -12    1.04   13.49
   2  12  12   -5.64   13.38
   2  12  12   -5.59    9.53
  -2  13   0  104.41    8.01
   2 -13   0  103.00   11.02
   2  13   0  108.01    7.75
  -2  13   0  112.83   11.27
  -2 -13   0  115.62    7.76
  -2  13  -1   68.77    7.72
   2  13   1   79.25    7.60
  -2  13  -1   65.77   10.95
  -2 -13  -1   72.50    7.40
   2 -13   1   67.85   10.99
   2  13   2  312.23   17.01
   2 -13   2  308.63    9.05
  -2  13  -2  296.55   10.00
   2  13   2  295.65   11.63
  -2 -13  -2  314.32    8.97
   2 -13   2  287.69   12.64
   2 -13   3   39.84   10.83
   2  13   3   54.21   10.55
  -2  13  -3   61.63   10.76
   2 -13   3   58.21   11.03
  -2 -13  -3   67.89   10.25
  -2  13  -4   12.56    7.80
   2 -13   4   12.80    7.60
   2  13   4   23.97   10.17
   2 -13   4   18.26    7.95
  -2 -13  -4   14.72    7.53
  -2  13  -5   28.44    7.78
   2 -13   5   32.55    7.97
   2  13   5   30.33    7.66
   2 -13   5   30.05    8.05
  -2 -13  -5   31.27    7.55
   2 -13   6   53.01   11.10
   2  13   6   61.68    7.71
   2 -13   6   50.29   11.08
  -2  13  -6   46.05   11.50
  -2 -13  -6   51.32    7.54
   2 -13   7   34.65    8.01
   2 -13   7   27.23   11.20
   2  13   7   34.62    7.56
  -2  13  -7   30.45    8.05
  -2 -13  -7   32.35   10.76
   2 -13   8   84.71   11.59
   2 -13   8   86.68   11.88
   2  13   8   66.79    8.27
  -2  13  -8   77.82    8.43
  -2 -13  -8   72.06   11.38
   2 -13   9   91.65   12.27
  -2  13  -9  110.53   12.66
   2 -13   9   87.84    9.39
   2  13   9   96.65    8.70
   2 -13  10  100.00   12.87
  -2  13 -10  109.45    9.65
   2 -13  10   92.90    9.55
   2  13  10   89.24    9.37
   2  13  10  105.31    8.99
  -2  13 -11    7.84   13.37
   2 -13  11   -2.03    8.95
   2 -13  11    8.39    9.60
   2  13  11   10.19    8.75
   2  13  11   14.48   12.48
   2 -13  12    3.22   13.72
   2 -13  12   11.99    9.62
   2  13  12   15.35    9.07
   2  13  12    1.48   13.68
  -2  13 -12    3.68   13.36
  -2  14   0   -2.62    7.46
   2 -14   0    8.78   11.38
   2  14   0   11.31   10.01
  -2  14   0   11.58   10.74
  -2 -14   0    4.55    7.18
   2 -14   1   23.38   11.00
  -2  14  -1    7.95   10.46
   2  14   1   16.27   10.36
  -2  14  -1    9.25   10.57
  -2 -14  -1   17.78   10.15
   2  14   2   37.19   14.05
   2 -14   2   53.18    7.70
   2  14   2   38.62    7.39
  -2  14  -2   46.19   10.62
  -2 -14  -2   41.20    7.31
   2 -14   2   36.68   10.86
  -2  14  -3   73.04    8.15
   2  14   3   87.91    7.92
   2 -14   3   76.38   10.88
  -2 -14  -3   91.81    7.92
   2 -14   3   77.65   11.26
   2 -14   4   83.85   10.91
  -2  14  -4   65.23   11.01
   2  14   4   75.72   10.82
   2 -14   4   50.87   11.54
  -2 -14  -4   83.63   10.80
  -2  14  -5    7.48    7.55
   2 -14   5    4.88   10.86
   2  14   5    4.73    7.55
   2 -14   5    9.83   11.44
  -2 -14  -5   -2.35    7.44
  -2  14  -6   -0.41    7.97
   2 -14   6   -4.95    7.96
   2  14   6   11.87   10.80
   2 -14   6    1.57    7.90
  -2 -14  -6    1.17   10.42
   2 -14   7   10.53   11.01
   2  14   7   18.13    7.97
   2 -14   7   13.98   11.16
  -2  14  -7    6.84   11.30
  -2 -14  -7   25.34   11.00
   2 -14   8   15.39    8.38
   2  14   8   28.55    7.93
   2 -14   8   20.32    8.32
  -2  14  -8   17.73    8.29
  -2 -14  -8   32.21   11.03
   2 -14   9    8.40    8.49
   2 -14   9    4.37   12.04
  -2  14  -9    6.22   12.27
   2  14   9    3.54    8.25
   2 -14  10   27.16    9.07
  -2  14 -10   23.02    8.97
   2 -14  10   14.27    8.99
   2  14  10   15.77   12.00
   2  14  10   19.39    8.93
   2 -14  11    4.99   12.27
  -2  14 -11    2.56   13.16
   2  14  11   10.53   13.18
   2 -14  11   10.60    9.24
   2  14  11    7.58   12.84
  -2  14 -12   10.75    9.82
   2 -14  12    3.99    9.84
   2  14  12    5.09    9.92
  -2  15   0   25.08   10.50
   2 -15   0   13.15    7.86
   2  15   0   16.60   10.40
  -2 -15   0   17.06   10.48
  -2  15   0   10.94   10.87
  -2  15  -1    9.65   10.50
   2 -15   1    4.99   10.83
   2  15   1    8.81    7.79
  -2  15  -1    8.67    7.44
  -2 -15  -1   19.88    7.67
   2  15   2  114.47   14.80
   2  15   2  120.16    8.06
  -2  15  -2  110.13   11.49
  -2 -15  -2  124.99    8.05
   2 -15   2  109.17    8.82
   2  15   3  123.78   12.05
   2  15   3  116.81    8.21
  -2  15  -3  121.77   11.64
   2 -15   3  123.71   11.46
  -2 -15  -3  131.95   11.11
   2 -15   3  124.64   11.99
   2 -15   4   33.64   11.16
  -2  15  -4   28.80    8.13
   2  15   4   25.46    7.53
   2 -15   4   24.85   11.42
  -2 -15  -4   28.51    7.50
   2 -15   5    7.67    7.87
  -2  15  -5    5.62   11.10
   2  15   5  -13.64   10.82
   2 -15   5   15.74    8.05
  -2 -15  -5   -3.43    7.54
  -2  15  -6   55.60    8.46
   2 -15   6   58.36    8.10
   2  15   6   59.17   11.17
   2 -15   6   60.19   11.90
  -2 -15  -6   16.25   10.34
   2 -15   7   -2.12    7.95
   2  15   7    1.73   10.79
   2 -15   7   -8.43    8.08
  -2 -15  -7   -6.36   10.88
  -2  15  -7    7.73   11.51
   2 -15   8    4.34    8.35
   2  15   8   11.39    8.19
   2 -15   8    6.34    8.20
  -2  15  -8   -2.20    8.64
  -2 -15  -8   11.22    8.10
  -2 -15  -9   -4.30    8.28
   2 -15   9    5.93   11.97
   2  15   9  -11.72   11.66
   2 -15   9   -0.28   12.41
  -2  15  -9   -4.71   12.24
   2 -15  10    1.83    8.81
  -2  15 -10   -0.35    9.16
   2  15  10    6.78   12.70
   2 -15  10    2.24    9.20
   2 -15  11   67.89    9.62
  -2  15 -11   66.09   13.97
   2  15  11   69.39    9.61
   2  15  11   67.29   13.51
   2 -15  11   62.41   10.36
  -2  16   0  132.49    8.52
   2  16   0  137.66   11.16
   2 -16   0  135.86   12.01
  -2 -16   0  147.37   11.26
  -2  16   0  131.82    9.34
  -2  16  -1  235.06    9.29
   2 -16   1  220.47   12.79
   2  16   1  235.10   11.62
  -2 -16  -1  250.22    8.96
  -2  16  -1  216.89   12.58
   2 -16   2    3.96   11.19
   2  16   2   -0.33   13.72
   2  16   2    2.50    7.53
  -2  16  -2    4.54   11.04
  -2 -16  -2   -0.89   10.53
   2  16   3   12.34   11.19
   2 -16   3   -2.63    7.56
   2  16   3    8.42   10.56
  -2  16  -3    1.34   11.10
  -2 -16  -3    4.55    7.56
   2 -16   3    8.32   11.30
   2 -16   4  104.20    8.33
  -2  16  -4  101.83    8.72
   2  16   4  102.71   11.30
  -2 -16  -4   96.36    8.06
   2 -16   4  101.60   12.01
   2 -16   5   31.45    7.96
  -2  16  -5   14.85   11.54
   2  16   5   24.56    8.01
   2 -16   5   22.43   11.68
  -2 -16  -5   18.95   11.03
   2 -16   6    7.57   11.31
  -2  16  -6   13.62    8.12
   2  16   6   13.89    7.88
   2 -16   6    4.41   11.81
  -2 -16  -6   10.69    7.72
  -2  16  -7   -3.78   11.57
   2 -16   7    7.31   11.56
   2  16   7   -9.95    8.04
   2 -16   7   16.13    8.70
  -2 -16  -7   14.14    8.08
   2 -16   8   47.19   12.08
   2  16   8   54.00   12.17
   2 -16   8   51.80    9.22
  -2  16  -8   42.66    8.69
  -2 -16  -8   43.19    8.35
   2 -16   9   71.22    9.02
   2  16   9   65.66   12.76
   2 -16   9   81.59   13.26
  -2  16  -9   71.00   12.92
  -2 -16  -9   75.11    8.87
   2 -16  10   14.52   12.91
   2  16  10    2.84    8.86
  -2  16 -10   -2.13    9.68
   2 -16  10    9.32    9.91
   2 -16  11    7.64   12.97
  -2  16 -11   -1.78   14.06
   2  16  11    3.41    9.45
   2 -16  11   -8.97   14.21
   2  16  11    8.63    9.59
  -2  17   0   -4.15   10.78
   2 -17   0   -3.54   11.49
  -2 -17   0   -2.52   10.54
   2  17   0   -2.17    7.35
  -2  17   0    4.26   11.24
  -2  17  -1   10.36    7.71
   2 -17   1    3.49   11.40
   2  17   1    9.29   10.74
  -2 -17  -1    5.54   10.82
  -2  17  -1    6.47   11.42
   2 -17   2  108.43    8.97
   2  17   2  100.15   12.90
   2  17   2   97.19   11.17
  -2  17  -2   93.37   11.88
  -2 -17  -2   98.57    8.36
   2  17   3   48.20   14.18
   2 -17   3   50.14    7.83
   2  17   3   41.17    8.14
  -2  17  -3   36.19   11.74
  -2 -17  -3   43.01   11.05
   2 -17   3   41.70    8.35
   2 -17   4   10.25    8.06
   2  17   4   12.21   11.44
   2  17   4   11.73    7.79
  -2  17  -4   13.42    8.26
  -2 -17  -4    5.74    7.81
   2 -17   4    7.23    8.34
   2 -17   5   14.57   11.30
  -2  17  -5    3.16   11.62
   2  17   5   -4.89    7.90
  -2 -17  -5    8.68    7.79
   2 -17   5    6.72   11.65
   2 -17   6    7.97    8.31
  -2  17  -6   -5.51    8.41
   2  17   6    4.12    8.05
   2 -17   6    8.24    8.42
  -2 -17  -6   12.79    8.01
  -2  17  -7   54.42    9.22
   2 -17   7   60.45    8.69
   2  17   7   75.43    8.59
   2 -17   7   72.60   12.71
  -2 -17  -7   57.83   12.12
   2 -17   8   45.26    8.61
   2  17   8   30.13   12.24
   2 -17   8   31.74    9.23
  -2 -17  -8   41.28   12.36
  -2  17  -8   47.68   12.70
   2 -17   9   16.06   12.64
   2  17   9   25.52    8.88
   2 -17   9   25.06   13.39
  -2  17  -9   18.36    9.39
  -2 -17  -9   25.07   12.56
   2 -17  10    5.55    9.14
   2  17  10   -1.21    9.59
  -2  17 -10    1.98   13.61
   2 -17  10    9.00    9.79
  -2  18   0   24.36    8.14
   2  18   0   22.81    7.79
   2 -18   0   19.66    8.33
  -2 -18   0   18.94   11.06
  -2  18   0   25.45   11.58
  -2  18  -1  106.45    8.58
   2 -18   1  133.77   12.55
   2  18   1  125.64    8.65
  -2 -18  -1  124.09   11.47
  -2  18  -1  118.17   12.30
   2  18   2    8.88   11.88
   2 -18   2    5.83   11.86
   2  18   2   -0.95    7.96
  -2  18  -2   -0.67   11.63
  -2 -18  -2   17.09    7.69
   2 -18   3    7.29   11.79
   2  18   3   11.49   12.10
   2  18   3   10.05    7.80
  -2  18  -3   11.77   11.75
  -2 -18  -3   12.07    7.79
   2  18   4   11.26   11.99
   2  18   4   -2.55    7.99
  -2  18  -4    9.54    8.45
   2 -18   4    2.99    8.11
  -2 -18  -4   11.01   11.04
   2 -18   4   12.60   12.12
   2 -18   5    0.79   11.65
   2  18   5    0.89   11.38
  -2  18  -5    1.53    8.32
  -2 -18  -5    5.07   11.32
   2 -18   5    9.60    8.84
   2 -18   6   -0.84    8.49
  -2  18  -6    3.06   11.89
   2  18   6    4.80   11.63
  -2 -18  -6    1.86    8.37
   2 -18   6   -4.28    8.57
   2 -18   7    1.54    8.57
  -2  18  -7    6.86    8.90
   2  18   7    0.04   11.76
   2 -18   7    3.17   12.67
  -2 -18  -7    3.08    8.63
  -2  18  -8   -2.99   13.22
   2 -18   8    6.77   12.49
   2  18   8   -2.29    9.06
   2 -18   8    7.11    9.25
  -2 -18  -8    6.30    9.23
   2 -18   9   85.00    9.37
   2  18   9  111.83   13.16
   2 -18   9   87.89   14.22
  -2  18  -9   85.55   10.32
  -2 -18  -9  103.70    9.61
   2  18  10   -4.13   13.73
  -2  18 -10    1.70   13.68
  -2  19   0  119.03   11.81
   2  19   0  154.40    8.77
   2 -19   0  145.10   12.74
  -2 -19   0  134.23   11.66
  -2  19   0  132.28    9.59
  -2  19  -1   20.37    8.08
   2  19   1    5.10    8.13
   2 -19   1   22.53   11.78
  -2 -19  -1   27.96   11.22
  -2  19  -1   14.88    8.45
   2  19   2  108.59   15.83
   2 -19   2  122.94   12.43
   2  19   2  113.18    8.55
  -2 -19  -2  111.31    8.47
  -2  19  -2  104.36   12.34
   2 -19   3   24.14   12.12
   2  19   3    9.65   12.56
   2  19   3    6.40   11.38
  -2  19  -3   11.43   12.06
  -2 -19  -3    5.70    7.95
   2 -19   4   26.48   12.36
   2  19   4   21.09   12.57
   2 -19   4   25.12    8.40
   2  19   4   11.03    8.33
  -2  19  -4   22.07   12.28
  -2 -19  -4   21.83    8.18
   2 -19   5   70.00    8.72
   2  19   5   73.13    8.72
  -2  19  -5   63.34    9.08
  -2 -19  -5   67.98    8.55
   2 -19   5   72.87    9.25
   2 -19   6   56.69   12.27
  -2  19  -6   58.38   12.70
   2  19   6   45.12    9.10
  -2 -19  -6   63.76   12.65
   2 -19   6   48.16    9.29
   2 -19   7   31.82   12.55
  -2  19  -7   43.77   13.00
   2  19   7   30.51    8.91
   2 -19   7   28.53   13.18
  -2 -19  -7   36.50   12.95
  -2  19  -8   52.63    9.89
   2 -19   8   66.36   13.04
   2  19   8   69.20   12.78
   2 -19   8   60.09    9.84
  -2 -19  -8   57.21   13.16
   2 -19   9   14.92    9.69
   2  19   9   11.20   13.47
   2 -19   9    7.09   10.00
  -2  19  -9   23.69   13.93
  -2 -19  -9    2.53   13.50
  -2  20   0   45.30    8.33
   2  20   0   37.24    8.37
   2 -20   0   38.35   12.18
  -2 -20   0   35.33    8.37
  -2  20   0   42.24   12.09
  -2  20  -1   63.23    8.65
   2  20   1   56.67    8.46
   2 -20   1   47.23   12.50
  -2 -20  -1   65.14   11.54
  -2  20  -1   50.26   12.63
   2  20   2    4.08   12.70
   2 -20   2    5.64   12.13
   2  20   2   -1.97   11.62
  -2 -20  -2   -0.01    8.36
  -2  20  -2   -3.21    8.73
   2  20   3    0.96   12.68
   2 -20   3   14.67   12.29
   2  20   3    4.72    8.49
  -2  20  -3   14.97    8.71
  -2 -20  -3    5.85    8.12
   2 -20   4   43.98   12.99
   2  20   4   56.76   13.11
   2  20   4   50.75   12.07
  -2  20  -4   41.46   12.74
  -2 -20  -4   52.90    8.44
   2 -20   5   30.06    9.35
   2  20   5   37.48   12.75
   2  20   5   26.40   12.56
   2 -20   5   21.94    8.72
  -2  20  -5   35.43   12.75
  -2 -20  -5   37.58    8.55
   2 -20   6    9.11    8.80
   2  20   6  -12.61   12.45
  -2  20  -6   -2.05    8.99
  -2 -20  -6   -2.92    8.65
   2 -20   6    2.87    9.25
   2 -20   7   69.32    9.43
  -2  20  -7   68.02   13.75
   2  20   7   79.02    9.48
  -2 -20  -7   87.32    9.67
   2 -20   7   64.77   13.82
  -2  20  -8   13.52   13.89
   2 -20   8    2.82    8.96
   2  20   8    4.75   13.65
   2 -20   8   11.49    9.86
  -2 -20  -8   19.08    9.40
  -2  21   0   35.30   12.02
   2  21   0   35.56    8.52
   2 -21   0   34.17    8.85
  -2 -21   0   42.15    8.68
  -2  21   0   38.42    9.15
   2  21   1   11.95   11.97
   2 -21   1    3.28   12.14
  -2 -21  -1    3.42    8.43
  -2  21  -1    1.96   12.27
   2  21   2   -2.63   12.84
   2  21   2    5.17    8.38
   2 -21   2    6.69    8.99
  -2 -21  -2    4.62    8.48
  -2  21  -2   15.77   12.64
   2  21   3    3.43   13.01
   2 -21   3   11.01   12.43
   2  21   3    9.22   11.98
  -2  21  -3    5.21   12.47
  -2 -21  -3    8.54    8.34
   2 -21   4   -0.53   12.89
   2  21   4    9.27   13.05
   2  21   4   17.10    8.79
  -2  21  -4   -0.50    8.94
  -2 -21  -4    7.35    8.75
   2 -21   5    7.87    9.25
   2  21   5   10.30   13.46
   2 -21   5   15.11    9.21
   2  21   5    0.79    8.64
  -2  21  -5   13.25    9.19
  -2 -21  -5   13.84    8.65
   2 -21   6   24.83    9.99
   2 -21   6   21.07    9.45
   2  21   6   28.68   13.33
   2  21   6   20.83    9.34
  -2  21  -6   29.28   13.47
  -2 -21  -6   31.95   12.79
   2 -21   7    2.46    9.25
  -2  21  -7   -1.79   13.98
   2  21   7   16.81   13.39
  -2 -21  -7   -0.46   13.28
   2 -21   7    4.83   13.83
  -2  22   0    2.59    8.62
   2  22   0    6.32    8.55
   2 -22   0    2.19   12.65
  -2 -22   0   -0.66    8.47
  -2  22   0    1.52   12.75
   2  22   1   23.04   12.18
   2 -22   1   13.63    8.73
  -2 -22  -1   16.32    8.58
  -2  22  -1   14.00   12.30
   2  22   2    8.99   13.51
   2  22   2    9.65    8.78
   2 -22   2    5.70    9.24
  -2 -22  -2    6.10    8.66
  -2  22  -2   17.27   12.91
   2  22   3    5.58   13.83
   2 -22   3   -2.16   13.03
   2  22   3   -1.03   12.61
  -2  22  -3    3.43    9.37
  -2 -22  -3    4.59    9.22
   2  22   4   11.26   13.40
   2 -22   4    9.74   13.40
   2  22   4   14.83   12.37
  -2  22  -4    4.44   13.20
  -2 -22  -4   -1.19   12.49
   2 -22   5   28.90    9.95
   2  22   5   28.55    9.76
   2  22   5   29.41   13.36
  -2  22  -5   27.61   13.88
  -2 -22  -5   32.08   13.31
   2 -22   6   12.44    9.90
   2  22   6   21.65   13.76
   2 -22   6   17.13    9.54
   2  22   6   23.41   13.01
  -2  22  -6    9.31    9.94
  -2 -22  -6   36.67   13.47
  -2  23   0   46.42   12.56
   2  23   0   29.05    9.02
   2 -23   0   30.00    9.63
  -2 -23   0   35.79   12.72
  -2  23   0   25.78   13.49
   2  23   1  -13.39   12.77
   2 -23   1   15.25   13.06
  -2 -23  -1   -0.62    8.84
  -2  23  -1    2.69   13.19
   2  23   2   57.17    9.33
   2 -23   2   68.89   13.80
  -2 -23  -2   79.10    9.50
  -2  23  -2   59.98   10.16
   2  23   3    4.10   13.39
   2  23   3   17.24    9.73
   2 -23   3   10.85   13.18
  -2  23  -3    0.97   13.43
  -2 -23  -3    5.09    8.82
   2  23   4    2.10   13.98
   2 -23   4    2.93   13.45
   2  23   4    1.27    9.15
  -2  23  -4    0.84   13.86
  -2 -23  -4    2.72   13.18
   2 -23   5    8.94    9.72
   2  23   5   -1.29   14.14
   2  23   5    4.18    9.11
  -2  23  -5    6.17    9.73
  -2 -23  -5   19.44   13.41
  -2  24   0   54.43    9.47
   2  24   0   45.00    9.42
   2 -24   0   47.42   13.82
  -2 -24   0   40.58    9.51
  -2  24   0   50.29   13.85
   2  24   1   25.72    9.34
   2 -24   1   15.80   13.82
  -2 -24  -1   25.85   13.10
  -2  24  -1   11.27    9.79
   2  24   2   13.72   13.66
   2 -24   2    5.44   13.91
  -2 -24  -2   18.93    9.42
  -2  24  -2   12.27    9.91
   2  24   3    1.79   13.64
   2  24   3   -2.19    9.65
   2 -24   3    3.42    9.79
  -2  24  -3    4.65   13.86
  -2 -24  -3    3.26    9.33
   2  24   4    2.22   14.13
   2  24   4   -1.73    9.80
  -2  24  -4   -0.22   13.83
   2  25   0   -3.42    9.47
   2 -25   0    9.45   14.36
  -2 -25   0    9.16    9.84
  -2  25   0    1.13   14.55
   3   0   0   22.68   10.50
   3   0   0   28.48   10.65
   3   0   1   10.03   10.37
   3   0   1    0.70   10.28
   3   0   2   87.75   11.36
   3   0   2   81.79   10.83
   3   0   2   94.28    8.14
   3   0   3    6.33   10.82
   3   0   3   -0.48   10.33
   3   0   3    9.28   10.71
   3   0   4  570.10   13.02
   3   0   4  613.73   13.96
   3   0   4  632.02   13.74
   3   0   5   -7.39   11.58
   3   0   5    2.20   10.93
   3   0   5   -6.43    7.52
   3   0   6  669.28   13.61
   3   0   6  717.55   14.36
   3   0   6  742.85   14.29
   3   0   7    4.83    8.05
   3   0   7    2.30    7.93
   3   0   8   34.94    8.30
   3   0   8   42.56    8.28
   3   0   9    4.19   11.71
   3   0   9  -13.16   11.44
   3   0  10  133.87    9.56
   3   0  10  125.84    9.79
   3   0  11   11.10    9.38
   3   0  11    4.34    9.12
   3   0  12   32.89   13.94
   3   0  12   31.43    9.91
   3  -1   0   68.52   10.91
   3   1   0   67.96   10.76
   3  -1   0   65.74   10.64
   3   1   1  322.64   12.65
   3  -1   1  327.43   12.46
   3   1   1  285.20    9.80
   3  -1   1  324.14   10.19
   3  -1   2   86.84   11.38
   3   1   2   79.42   11.42
   3  -1   2   86.79    8.25
   3   1   2   86.45   11.03
   3   1   2   74.63    8.01
   3  -1   2   82.92    8.09
   3   1   3   50.27   11.49
   3  -1   3   52.93    8.45
   3   1   3   58.65   10.76
   3  -1   3   60.69   10.95
   3   1   3   56.22   10.78
   3  -1   3   48.42    8.00
   3   1   4  255.90   13.48
   3  -1   4  251.45   10.16
   3  -1   4  263.62   12.55
   3   1   4  278.60   11.99
   3  -1   4  266.28   11.82
   3   1   4  263.80    9.18
   3   1   5   63.22   12.33
   3  -1   5   64.91   11.89
   3   1   5   59.52    7.84
   3   1   5   55.05    7.98
   3  -1   5   51.54    8.30
   3  -1   5   64.17    8.37
   3   1   6  111.64   12.36
   3  -1   6  113.82   12.12
   3   1   6  119.39    8.63
   3   1   6  112.42   11.44
   3  -1   6  116.63   11.59
   3  -1   6  126.67   11.70
   3  -1   7    8.69   11.80
   3  -1   7   16.68   11.12
   3   1   7   11.20    8.03
   3   1   7    3.77    7.86
   3  -1   7   19.14   10.92
   3  -1   8   18.17    8.20
   3   1   8   18.14    8.14
   3  -1   8   20.79   11.17
   3   1   8   15.79    8.60
   3   1   9   11.71   11.76
   3  -1   9   19.56   12.29
   3   1   9   17.03    8.35
   3  -1   9    5.31    8.72
   3   1  10   15.00   12.46
   3  -1  10   16.05    9.20
   3   1  10   17.12    8.97
   3  -1  10   18.72   12.61
   3   1  11    4.06    9.12
   3  -1  11   -9.11   13.15
   3   1  11   -1.17   12.90
   3  -1  11    4.15   13.03
   3   1  12    3.90    9.76
   3  -1  12   16.04    9.67
   3   1  12   15.27   13.44
   3  -1  12    9.95   13.83
   3  -2   0   90.42   11.04
   3   2   0   84.40    8.07
   3  -2   0   90.78   10.76
  -3  -2   0   94.14   10.89
   3  -2   1  233.02    9.45
   3   2   1  236.65   11.90
   3  -2   1  230.85   11.75
   3   2   2   28.11   11.00
   3  -2   2   27.80    7.82
   3   2   2   30.87    7.71
   3  -2   2   33.34   10.81
   3  -2   2   35.31   10.57
   3   2   3    9.34   10.93
   3  -2   3    9.40   10.90
   3   2   3   20.83    7.53
   3   2   3   13.79   10.10
   3  -2   3    4.76    7.52
   3  -2   3    9.46    7.83
   3   2   4   72.43   12.07
   3  -2   4   75.56    8.38
   3   2   4   74.05   11.08
   3   2   4   78.00   10.94
   3  -2   4   69.41    7.88
   3  -2   4   70.10   11.33
   3   2   5  153.16   12.61
   3  -2   5  169.60   12.54
   3  -2   5  150.59    8.99
   3   2   5  169.47    8.83
   3  -2   5  153.03    8.74
   3   2   5  167.87    8.96
   3  -2   6  341.95   13.55
   3  -2   6  358.57   10.11
   3   2   6  379.88    9.82
   3   2   6  335.23    9.85
   3  -2   6  355.29   12.83
   3  -2   7    0.42    8.34
   3  -2   7   -2.19   10.90
   3   2   7    2.86    8.09
   3   2   7    1.02    7.58
   3  -2   7    1.69   10.92
   3  -2   8   15.34    8.00
   3   2   8   27.32    8.67
   3   2   8   24.97   11.84
   3  -2   8   12.47    8.30
   3  -2   9    2.36   12.05
   3   2   9   -4.51    8.53
   3  -2   9    2.15   11.72
   3   2   9    6.05    8.54
   3   2  10    9.42    8.94
   3  -2  10   10.87   12.78
   3   2  10   -4.53   12.52
   3  -2  10    9.33    8.83
   3   2  11    4.44   13.21
   3  -2  11   -0.36    9.28
   3   2  11    3.52    9.16
   3  -2  11    4.80    9.29
   3   2  12    4.11   13.85
   3  -2  12   -2.52   13.74
   3   2  12   -2.11    9.84
   3  -2  12    7.35    9.50
   3   3   0    8.48   10.43
   3  -3   0    6.81   10.51
   3  -3   0    3.71   10.18
  -3  -3   0    6.27   10.53
   3   3   1    7.16   10.55
   3  -3   1    7.23    7.36
   3  -3   1    2.58   10.56
  -3  -3  -1    8.25   10.21
   3  -3   2  133.82   11.53
   3  -3   2  139.90   11.67
   3   3   2  130.68   12.43
   3   3   2  133.55    8.39
   3  -3   2  131.25    8.34
   3  -3   3  169.34   11.82
   3   3   3  159.23    9.93
   3  -3   3  163.43    9.27
   3   3   3  171.78   11.50
   3  -3   3  158.84   11.58
   3   3   4  367.15   14.45
   3  -3   4  365.44   13.46
   3  -3   4  374.95   12.76
   3   3   4  363.07    9.90
   3   3   4  370.68   12.17
   3  -3   4  368.82   10.27
   3   3   5   58.64   12.20
   3  -3   5   52.41    8.62
   3  -3   5   51.91   11.38
   3   3   5   73.59   10.93
   3   3   5   60.52    7.94
   3  -3   5   54.27    8.28
   3  -3   6   54.82   11.56
   3  -3   6   57.89   11.33
   3   3   6   47.97    7.85
   3  -3   6   43.63    8.11
   3   3   6   45.94    8.22
   3  -3   7   22.05    8.41
   3   3   7   36.50    7.88
   3  -3   7   16.79    8.33
   3   3   7   25.43   11.49
   3  -3   7   26.51    8.13
   3  -3   8    2.96    8.64
   3  -3   8    8.92    7.97
   3   3   8    3.34    8.06
   3   3   8   16.67   11.70
   3  -3   8    4.55    7.92
   3  -3   9  -10.58   11.65
   3   3   9    2.22    8.03
   3   3   9    5.26   12.18
   3  -3   9    6.66    8.58
   3  -3  10    1.96   12.71
   3   3  10    3.59    8.92
   3  -3  10    6.26   12.49
   3   3  10    2.87    8.66
   3   3  11    2.98    9.23
   3  -3  11    6.41    9.40
   3   3  11   -0.21   13.13
   3  -3  11   18.55   12.87
   3  -4   0   12.01   10.31
   3   4   0   14.40    7.56
   3  -4   0   12.00   10.79
  -3  -4   0    7.20   10.36
   3  -4   1   32.90    7.83
   3   4   1   35.80    7.72
   3  -4   1   36.59   10.88
  -3  -4  -1   34.38    7.62
   3   4   2    5.47   10.86
   3  -4   2   12.09   10.60
   3   4   2    3.48    7.39
   3  -4   2    5.13   10.59
   3  -4   2   12.18   10.95
  -3  -4  -2    7.29    7.31
   3   4   3   10.00   11.22
   3  -4   3   12.89   11.06
   3  -4   3   10.64    7.59
   3   4   3    8.16   10.48
   3  -4   3    4.27   10.46
   3   4   4  121.14   12.45
   3  -4   4  126.86   12.00
   3  -4   4  134.52   11.73
   3   4   4  121.23   11.26
   3   4   4  135.62    8.29
   3  -4   4  127.12    8.74
   3   4   5   19.57   11.31
   3  -4   5   13.40    8.23
   3  -4   5   23.73   11.21
   3   4   5   21.99   10.77
   3   4   5   18.83    7.70
   3  -4   5   20.77    7.82
   3  -4   6   -2.95    8.16
   3  -4   6    5.28   11.14
   3   4   6    2.65    7.74
   3   4   6    2.57    7.85
   3  -4   6    5.20    7.35
   3  -4   7   11.86   11.73
   3  -4   7   10.98   11.34
   3   4   7   17.10   11.17
   3  -4   7    4.07    7.53
   3   4   7   13.86   11.18
   3  -4   8   13.29    8.61
   3   4   8   16.90   11.74
   3  -4   8   16.09   11.65
   3   4   8   -1.69    8.28
   3  -4   8   10.76   11.32
   3  -4   9   30.46   12.40
   3   4   9   18.09   12.09
   3  -4   9   29.08   12.28
   3   4   9   30.22    8.82
   3  -4   9   13.06   12.24
   3  -4  10    7.33   12.64
   3   4  10    0.64   12.72
   3   4  10   -2.10   12.67
   3  -4  10    8.14    8.73
   3  -4  11   14.50   13.35
   3   4  11   10.86    9.22
   3  -4  11    9.35   13.18
   3   4  11    5.83   13.18
   3   5   0   76.16   11.08
   3  -5   0   71.11   11.15
   3  -5   0   72.18   11.23
  -3  -5   0   82.27   10.62
   3   5   1    8.12   10.31
   3  -5   1    5.78   10.39
   3  -5   1    2.45   10.41
  -3  -5  -1   10.19   10.37
   3  -5   2   11.28    7.53
   3   5   2   24.28   10.42
   3  -5   2   15.07   10.66
   3  -5   2   19.07   10.44
  -3  -5  -2   19.55    7.58
   3   5   3  452.41   16.29
   3  -5   3  443.76   13.14
   3  -5   3  482.03   13.73
   3   5   3  460.60   10.38
   3  -5   3  482.65   11.15
  -3  -5  -3  472.84   10.42
   3   5   4   -0.65   11.37
   3  -5   4    3.00   11.24
   3  -5   4   -0.39   11.17
   3   5   4    4.01   10.49
   3  -5   4    0.79   10.87
   3  -5   5   24.73    7.97
   3  -5   5   35.45   11.14
   3   5   5   29.81    7.74
   3   5   5   34.65   11.23
   3  -5   5   32.68    7.83
   3  -5   6   62.20    8.65
   3  -5   6   67.04    8.32
   3   5   6   69.68    8.01
   3  -5   6   67.51    8.32
   3   5   6   60.82    7.99
   3  -5   7   60.88   11.93
   3   5   7   45.19   11.92
   3  -5   7   70.63   11.89
   3   5   7   60.40    8.19
   3  -5   7   67.04   11.49
   3  -5   8    4.43   12.15
   3   5   8   10.74    8.01
   3  -5   8   11.39   11.85
   3   5   8    3.35    8.09
   3  -5   8   -8.04    8.25
   3  -5   9    6.19   12.63
   3   5   9   -1.30    8.63
   3   5   9   -2.44    8.93
   3  -5   9    3.32   12.58
   3  -5   9   12.58   12.31
   3  -5  10   26.60    9.34
   3   5  10   21.22    8.79
   3   5  10   16.19    9.40
   3  -5  10   25.62   13.14
   3  -5  10   39.27   12.84
   3   5  11   30.58   12.98
   3   5  11   19.37    9.56
   3  -5  11   13.50   13.28
   3  -5  11   15.07    9.25
   3   6   0  195.55   11.69
   3  -6   0  227.25   12.99
  -3  -6   0  216.85   11.68
   3  -6   0  201.19   12.78
   3   6   1   19.59    7.63
   3  -6   1   13.40    7.85
   3  -6   1   16.25   10.67
  -3  -6  -1   12.95   10.39
   3  -6   2    7.15   10.94
   3   6   2    5.04   10.74
   3  -6   2    9.47   10.86
   3  -6   2    4.33   10.69
  -3  -6  -2    1.90    7.58
   3   6   3    7.25   11.40
   3  -6   3    2.96    8.16
   3   6   3    0.66    7.40
   3  -6   3    9.43    7.85
   3  -6   3   12.34   10.93
  -3  -6  -3    7.49    7.48
  -3  -6  -4   73.95    7.79
   3   6   4   79.31   12.08
   3  -6   4   77.90   11.41
   3   6   4   71.80    8.05
   3  -6   4   70.52    8.43
   3  -6   4   86.15   11.26
   3  -6   5   60.54    8.34
   3   6   5   72.26   10.68
   3  -6   5   58.32    8.18
   3  -6   5   59.05    8.20
   3  -6   6    3.81    8.27
   3   6   6   -0.15   10.81
   3  -6   6   12.01   11.38
   3  -6   6    3.10    8.01
   3   6   6    1.58   10.93
   3  -6   7  110.59   12.63
   3   6   7  113.53    8.75
   3   6   7  117.27    8.68
   3  -6   7  120.81    9.14
   3  -6   7  136.84   12.17
   3  -6   8   10.68   12.29
   3   6   8    7.46   11.82
   3   6   8   11.44   11.77
   3  -6   8    6.65    8.58
   3  -6   8   10.14   11.85
   3  -6   9   -3.42    8.75
   3   6   9   -5.64   12.50
   3   6   9   -1.33   12.41
   3  -6   9   -4.39   12.54
   3  -6   9    3.28    8.71
   3  -6  10    1.16   13.06
   3   6  10    1.08    8.83
   3   6  10   -1.21    9.34
   3  -6  10   -4.43   13.17
   3  -6  10    3.66   12.78
   3  -6  11   15.17   13.82
   3   6  11   -3.97    9.51
   3   6  11   -1.66    9.57
   3  -6  11   -5.45   13.54
   3  -6  11   19.25   13.68
   3  -7   0   35.53   11.42
   3   7   0   28.92    7.91
   3  -7   0   38.78   11.28
  -3  -7   0   35.05   10.81
   3  -7   1   82.76   11.73
   3   7   1   91.38   11.35
   3  -7   1   90.92   11.34
  -3  -7  -1   81.37    8.15
   3  -7   2   -1.08    7.90
   3   7   2    4.46    7.50
   3  -7   2    1.76   10.95
  -3  -7  -2   -2.95    7.37
   3  -7   2    7.25   10.86
   3   7   3   37.99   14.72
   3   7   3   40.45   10.74
   3  -7   3   41.47    8.42
   3  -7   3   37.56   11.17
   3  -7   3   39.56   11.25
  -3  -7  -3   39.68   10.61
   3   7   4   53.32   14.61
   3  -7   4   40.95    8.13
   3   7   4   54.84    7.87
   3  -7   4   46.76   11.48
   3  -7   4   61.49   11.32
  -3  -7  -4   48.59    7.96
   3  -7   5   31.95    8.26
   3   7   5   42.24   11.02
   3  -7   5   36.80    8.37
   3  -7   5   39.63    8.22
   3  -7   6    9.59    7.99
   3   7   6    6.58   10.83
   3   7   6    3.02    7.79
   3  -7   6    1.31   11.39
   3  -7   6   11.15   11.34
   3  -7   7   -0.53   11.96
   3   7   7   -4.38   12.05
   3   7   7    4.22   11.85
   3  -7   7    6.09   11.87
   3  -7   7    6.51    7.97
   3  -7   8  112.78   12.78
   3   7   8  108.00    8.78
   3   7   8  123.91   12.15
   3  -7   8  115.86    9.15
   3  -7   8  119.24   12.44
   3  -7   9    8.73    8.67
   3   7   9    5.08    8.76
   3  -7   9   14.96   12.53
   3   7   9   18.31    8.89
   3  -7   9    9.33    8.78
   3  -7  10   20.07   13.34
   3  -7  10   21.69   13.10
   3   7  10   57.87   12.43
   3   7  10   10.22   13.04
   3  -7  10   25.66    8.91
   3  -7  11   24.02   13.68
   3  -7  11   18.97    9.92
   3   7  11   15.77   13.58
   3   7  11   29.57   13.39
   3  -7  11   16.79   13.38
  -3   8   0    9.42    8.14
   3   8   0   10.96   10.82
   3  -8   0    5.18   10.82
   3  -8   0    4.23   11.05
  -3  -8   0    5.49    7.72
   3  -8   1    5.12   10.78
   3   8   1    3.23    7.35
  -3  -8  -1    0.70   10.33
   3  -8   1   -2.91   10.57
   3  -8   2   84.12    8.98
   3   8   2  106.93   10.82
  -3  -8  -2   97.08   11.03
   3  -8   2   90.12   11.45
   3  -8   3   20.73   11.27
   3   8   3   13.59   14.77
   3  -8   3   20.14   11.33
   3   8   3   27.99   10.50
  -3  -8  -3    7.21   10.98
   3  -8   3   18.67    7.98
   3   8   4   11.78   14.62
   3  -8   4   10.03   11.11
   3  -8   4    7.01    8.21
   3   8   4   12.29   11.04
  -3  -8  -4   20.14   11.07
   3  -8   4    7.88   11.02
   3  -8   5   -1.45    7.98
   3  -8   5    8.83    8.23
   3   8   5    5.96    7.71
   3  -8   5    2.58   11.09
  -3  -8  -5   11.98   10.94
   3  -8   6   -1.86    8.24
   3  -8   6    7.70   11.69
   3   8   6    5.47    8.07
   3  -8   6    5.00   11.48
   3  -8   7   25.62    8.50
   3  -8   7   37.52    8.69
   3   8   7   42.88   11.61
   3  -8   7   30.52   11.31
   3   8   7   30.18    8.50
   3  -8   8   13.37   12.31
   3  -8   8    8.46    8.72
   3   8   8    8.55    8.49
   3   8   8   14.12   11.99
   3  -8   8    8.20   12.12
   3  -8   9    9.76    9.01
   3  -8   9   -4.69    9.03
   3   8   9   -2.94    8.91
   3   8   9   -2.96    8.76
   3  -8   9    4.57   12.61
   3  -8  10   -0.59    8.76
   3  -8  10   45.14   13.44
   3   8  10   34.09    9.30
   3   8  10   38.07    8.88
   3  -8  10   43.45   13.09
   3  -8  11    6.82   13.48
   3  -8  11   -0.04    9.93
   3   8  11    1.18   13.39
   3   8  11    0.20   13.40
   3  -8  11   -3.68    9.75
  -3   9   0  313.57   12.78
   3   9   0  307.70   12.59
   3  -9   0  293.68   14.34
  -3  -9   0  313.92   12.36
   3  -9   0  318.87   16.46
   3   9   1   31.47   11.02
   3  -9   1   32.86   11.06
  -3  -9  -1   29.05    7.46
   3  -9   1   29.10   10.77
   3  -9   2   81.11   11.80
   3   9   2   81.79    8.10
  -3  -9  -2   82.31    7.95
   3  -9   2   67.19    8.71
   3   9   3   19.89   19.08
   3  -9   3   27.85   11.28
   3  -9   3   34.77   11.41
   3   9   3   19.50    7.69
  -3  -9  -3   32.99   10.78
   3  -9   3   25.11   11.27
   3   9   4    7.82   12.32
   3  -9   4    9.21    8.04
   3  -9   4    7.46    8.08
   3   9   4   16.30    7.84
  -3  -9  -4    7.12    7.73
   3  -9   4    9.59   11.21
   3  -9   5   67.50   11.52
   3  -9   5   53.85    8.72
   3  -9   5   56.27    8.59
   3   9   5   47.24    8.11
  -3  -9  -5   61.34    8.29
   3  -9   6   20.32    8.25
   3  -9   6   12.64   11.68
   3  -9   6   21.06   11.80
   3   9   6   28.14    8.12
   3  -9   7   12.30    8.49
   3  -9   7   10.50    8.62
   3  -9   7   12.47   12.28
   3   9   7    9.81    8.20
   3   9   7   16.18    8.35
   3  -9   8    1.71    8.53
   3  -9   8   -1.67    8.85
   3  -9   8    0.52   12.53
   3   9   8   16.02    8.17
   3   9   8   11.11   12.01
   3  -9   9    8.44    8.97
   3  -9   9   -3.99   13.08
   3  -9   9   -0.56    9.20
   3   9   9   11.30   12.27
   3   9   9    1.34   12.46
   3  -9  10   28.19   13.36
   3  -9  10   45.07    9.90
   3  -9  10   11.14   13.69
   3   9  10   28.81   13.01
   3   9  10   35.35    9.35
  -3  10   0   18.11   11.53
   3  10   0   10.97   11.32
   3 -10   0   15.12   11.27
  -3 -10   0   15.22   10.93
   3 -10   0   16.10   11.21
   3  10   1    9.59    7.60
   3 -10   1    8.40   11.42
  -3 -10  -1    5.08   10.64
   3 -10   1   10.07   11.40
   3  10   2    6.63   10.91
   3 -10   2    3.55   11.32
  -3 -10  -2   -2.18    7.63
   3 -10   2    9.34   11.09
   3 -10   3   16.92   11.04
   3 -10   3   24.97    8.43
   3 -10   3   13.78   11.41
   3  10   3   32.75   11.06
  -3 -10  -3    3.97    7.29
   3  10   4   28.85   17.21
   3 -10   4   25.12    8.16
   3 -10   4   34.21    8.41
   3  10   4   37.83    8.01
  -3 -10  -4   25.72    7.91
   3 -10   5   12.06    8.17
   3 -10   5    1.12    8.36
   3  10   5    8.60   11.37
  -3 -10  -5   -6.67    7.98
   3 -10   6   16.32   11.78
   3 -10   6   10.40   12.07
   3  10   6    1.71   11.38
  -3 -10  -6    4.95   11.53
   3 -10   7   18.07    8.85
   3 -10   7   11.33    8.67
   3  10   7   29.71    8.41
   3  10   8    8.32    8.34
   3 -10   8   10.37    8.85
   3 -10   8    0.98    9.08
   3  10   8    5.81   12.07
   3 -10   9   37.86   13.29
   3 -10   9   30.57    9.37
   3  10   9   26.76    8.85
   3  10   9   29.53   12.32
   3 -10  10   -1.70    9.35
   3 -10  10   16.30   13.87
   3  10  10   17.25    9.16
   3  10  10   25.50    9.55
  -3  11   0   44.84    8.51
   3  11   0   41.65    8.31
  -3 -11   0   56.04   11.27
   3 -11   0   40.54   11.73
   3 -11   0   37.45   11.92
   3  11   1    7.59    8.13
   3 -11   1   16.58   11.67
  -3 -11  -1   20.66   11.18
   3 -11   1   15.16   11.59
   3 -11   2   39.75   11.59
   3  11   2   36.35    7.83
   3 -11   2   37.21    8.70
  -3 -11  -2   48.06    8.01
   3 -11   3   18.26    8.28
   3  11   3   11.43    7.79
   3 -11   3    6.81   11.78
  -3 -11  -3   14.21    7.90
   3 -11   4    6.53    8.38
   3 -11   4    6.47   11.73
   3  11   4   14.46   11.40
  -3 -11  -4    8.69    7.89
   3 -11   5   17.89    8.41
   3 -11   5   24.77    8.57
   3  11   5   15.08    8.10
  -3 -11  -5   16.83   11.65
   3 -11   6    4.64   12.27
   3 -11   6    0.84    8.54
   3  11   6   -1.19    8.19
  -3 -11  -6    1.74   11.76
   3 -11   7    5.95   12.54
   3 -11   7   15.31   12.71
   3  11   7    2.79   12.20
   3 -11   8    3.89   12.64
   3 -11   8    2.46   12.88
   3  11   8    3.29    8.86
   3  11   8   -6.15    8.74
   3 -11   9   13.91   13.32
   3 -11   9    7.77   13.62
   3  11   9   12.77   12.79
   3  11   9   13.33   12.50
   3 -11  10   -8.85   13.63
   3 -11  10    5.88   13.77
   3  11  10   -1.18    9.60
   3  11  10    6.36    9.12
  -3  12   0   17.99    8.00
   3  12   0   26.90    8.02
  -3 -12   0   28.34   11.13
   3 -12   0   25.21   14.36
   3 -12   0   16.78   14.43
   3 -12   1  125.34   12.31
   3  12   1  111.63   11.90
   3 -12   1  121.05   12.37
  -3 -12  -1  137.07    8.44
   3  12   2   14.35   11.13
   3 -12   2   25.70   11.64
  -3 -12  -2   19.50    7.82
   3 -12   3   11.91   11.65
   3  12   3   23.90   11.52
   3 -12   3   14.22   11.95
  -3 -12  -3   21.83    8.35
   3 -12   4   15.73   11.74
  -3  12  -4    0.24    8.17
   3  12   4    2.32    8.12
   3 -12   4    3.09   12.03
  -3 -12  -4    4.01    7.48
   3 -12   5    4.01    8.49
  -3  12  -5   12.87   11.94
   3 -12   5   -3.32   12.18
   3  12   5   18.55   11.22
  -3 -12  -5    5.75   11.36
   3 -12   6   32.35   13.02
   3 -12   6   50.90   12.53
   3  12   6   48.11   11.93
  -3  12  -6   38.54   11.98
  -3 -12  -6   41.10   11.70
  -3 -12  -7   21.75    8.65
   3 -12   7   23.25   12.69
  -3  12  -7   24.96   12.49
   3 -12   7   20.95    9.23
   3  12   7   21.19    8.75
   3 -12   8   57.98   13.10
  -3  12  -8   51.93    9.30
   3 -12   8   60.62   13.53
   3  12   8   59.89   12.54
   3  12   9    2.75   12.83
   3 -12   9    3.12    9.72
   3 -12   9    7.13   13.51
   3  12   9   11.92   12.89
  -3  13   0   90.70    8.69
   3 -13   0   85.65   12.64
   3  13   0   94.69    8.51
  -3 -13   0   90.60    8.41
   3 -13   0   95.90   15.13
   3  13   1   20.37   11.20
  -3 -13  -1   16.51    7.80
   3 -13   1   17.17   11.73
   3  13   2   -3.87   11.44
   3 -13   2    5.15   12.39
  -3 -13  -2    4.73    7.85
  -3  13  -2   -0.39    8.05
  -3  13  -3   75.69   12.21
   3  13   3   77.73    8.47
   3 -13   3   74.67   12.50
  -3 -13  -3   68.56    8.51
  -3  13  -4   31.41   12.05
   3 -13   4   23.92   12.39
   3  13   4   29.87   11.61
   3 -13   4   25.51   12.20
  -3 -13  -4   34.75    8.07
  -3  13  -5    4.72    8.41
   3 -13   5    7.49    8.75
   3  13   5   -0.74    8.46
   3 -13   5    0.03   12.44
  -3 -13  -5    7.74   11.86
  -3  13  -6   -0.76    8.63
   3 -13   6   18.95   12.70
   3 -13   6    5.02   12.78
   3  13   6    6.64    8.63
  -3 -13  -6   17.05   11.78
   3 -13   7   17.87   13.02
  -3  13  -7   16.53   12.58
   3 -13   7   11.92   12.96
   3  13   7   17.29   12.19
  -3 -13  -7   17.44    8.71
   3 -13   8   19.43   13.25
  -3  13  -8   11.92   13.06
   3 -13   8   14.65    9.31
   3  13   8   26.18    9.25
   3 -13   9    5.82    9.65
   3 -13   9   17.01   13.70
   3  13   9   19.81    9.43
  -3  13  -9    9.85   13.32
   3  13   9   15.46   13.30
  -3  14   0   72.12    8.72
   3 -14   0   58.00   13.08
   3  14   0   62.19    9.02
  -3 -14   0   74.67   11.75
  -3  14  -1    3.73   11.54
   3  14   1    6.11    8.14
  -3 -14  -1   10.40   11.34
   3 -14   1    5.66   12.13
  -3  14  -2    1.37    8.46
   3  14   2   10.75    8.18
  -3 -14  -2   10.37    8.12
   3 -14   2   10.04   12.07
  -3  14  -3   10.08   11.84
   3  14   3   11.62   11.64
   3 -14   3    2.65   12.41
  -3 -14  -3   -1.86    8.47
   3 -14   4   12.41   12.28
   3  14   4   10.48    8.69
  -3  14  -4   13.45   12.06
   3 -14   4    9.95   12.60
  -3 -14  -4   15.01    8.32
   3 -14   5    2.32    8.47
   3  14   5   10.13   11.83
   3 -14   5    1.81   12.77
  -3  14  -5   -3.64   12.25
  -3 -14  -5    3.84    8.84
   3 -14   6    2.99   12.78
   3  14   6   -0.95    8.81
   3 -14   6   -0.69    8.95
  -3  14  -6    2.43   12.45
  -3 -14  -6   -0.72   11.95
   3 -14   7   30.60   13.55
   3  14   7   20.02    9.21
   3 -14   7    9.96    9.34
  -3  14  -7   14.42    9.14
  -3 -14  -7   22.24    8.72
  -3  14  -8   -6.29   13.12
   3 -14   8    8.65    9.92
   3 -14   8    6.63    9.75
   3  14   8    4.17   12.74
  -3  14  -9   -0.80    9.67
  -3  15   0   10.75    8.60
   3 -15   0   16.50   12.35
   3  15   0    5.86    8.36
  -3  15   0   13.61   12.03
  -3 -15   0    8.50    8.65
   3 -15   1   -5.43   12.16
  -3  15  -1    2.77   11.99
   3  15   1    7.56    8.23
  -3 -15  -1   -3.21    8.28
   3  15   2    4.47    8.18
  -3  15  -2    9.51   12.06
  -3 -15  -2   16.32   11.55
   3 -15   2   14.48   12.30
  -3  15  -3   17.12   12.16
   3  15   3   25.87   12.21
   3 -15   3   33.96   12.52
  -3 -15  -3   33.51   12.05
  -3  15  -4   24.31   12.38
   3 -15   4   29.76   12.66
   3  15   4   27.71    8.93
   3 -15   4   39.69    9.40
  -3 -15  -4   28.32   12.45
  -3  15  -5   10.72   12.31
   3 -15   5    7.29    8.99
   3  15   5   11.01    8.80
   3 -15   5   12.29    8.94
  -3 -15  -5    8.01    8.50
  -3  15  -6   13.87   12.82
   3 -15   6    8.56   13.13
   3  15   6    7.11    9.02
   3 -15   6    8.80   13.43
  -3 -15  -6    8.19    8.63
  -3  15  -7   -4.53    9.19
   3 -15   7   10.38   13.56
   3  15   7   14.38   12.41
   3 -15   7    3.84    9.44
  -3 -15  -7   -0.34   12.88
  -3 -15  -8   81.85   10.17
   3 -15   8   58.06   10.27
   3  15   8   70.01    9.97
   3 -15   8   63.21   14.36
  -3  15  -8   62.05   13.89
  -3  16   0   17.80   12.49
  -3  16   0   25.00   12.97
   3 -16   0   24.42   12.43
   3  16   0   20.85    8.89
  -3 -16   0   23.67   12.06
  -3  16  -1   -0.31   12.55
   3 -16   1    1.02   12.98
   3  16   1    6.50    8.18
  -3 -16  -1   19.44   11.85
   3  16   2   69.90   12.40
  -3  16  -2   62.03   12.73
  -3 -16  -2   60.28    8.71
   3 -16   2   64.46   12.95
   3  16   3    4.82    8.83
  -3  16  -3    1.79   12.32
  -3 -16  -3    6.39    8.92
   3 -16   3    7.71   12.82
   3  16   4   56.05   12.40
  -3  16  -4   48.56    9.51
   3 -16   4   55.27   12.87
  -3 -16  -4   44.99   12.32
   3  16   5   16.87   18.85
   3 -16   5   26.57    9.17
  -3  16  -5   20.63   12.77
   3  16   5   19.77   12.29
   3 -16   5   25.01   13.25
  -3 -16  -5   18.54   12.60
   3 -16   6    7.39   13.52
  -3  16  -6   -2.06   12.96
   3  16   6    2.84   12.60
   3 -16   6   -4.35   13.19
  -3 -16  -6    7.46    9.03
   3 -16   7   -8.87   13.65
  -3  16  -7    0.63    9.60
   3  16   7   -1.40    9.22
   3 -16   7    4.59   13.84
  -3 -16  -7    5.04    9.58
  -3  17   0   93.82    9.73
  -3  17   0   95.75   13.29
   3  17   0   82.59    9.08
   3 -17   0   83.79   16.61
  -3 -17   0  105.17   12.71
   3 -17   1   68.23   13.59
   3  17   1   83.01   13.06
  -3  17  -1   75.78   13.34
  -3 -17  -1   88.22    9.22
   3 -17   2   98.97   13.64
   3  17   2  122.29   12.87
  -3  17  -2  110.34   13.71
  -3 -17  -2  128.81   12.68
   3  17   3    5.75    8.56
  -3  17  -3    6.43   12.91
  -3 -17  -3   14.35   12.68
   3 -17   3    5.35   12.83
   3  17   4    0.05    8.89
  -3  17  -4    4.43    9.17
  -3 -17  -4    4.00    8.57
   3 -17   4    8.29   13.14
   3  17   5    1.50   16.36
   3 -17   5    3.50    9.37
   3  17   5   -2.23    9.13
  -3  17  -5   -4.86    9.36
   3 -17   5    7.10    9.71
  -3 -17  -5    2.39    8.73
   3 -17   6   17.54   13.44
   3  17   6   24.57    9.47
  -3  17  -6   12.51   13.36
   3 -17   6   21.95    9.82
  -3 -17  -6   34.58   13.24
   3  17   7   -5.31   13.89
  -3  17  -7    4.82    9.95
  -3 -17  -7    6.35    9.35
  -3  18   0   12.80    9.12
   3  18   0   -5.82    8.80
   3 -18   0   -0.72   13.25
  -3  18   0    4.45   12.67
  -3 -18   0   -1.72    8.77
   3 -18   1   14.28   13.42
   3  18   1   11.94   12.85
  -3 -18  -1    2.83    8.78
  -3  18  -1    9.85   13.18
  -3  18  -2   49.42   12.82
   3 -18   2   45.23   13.55
   3  18   2   36.63    9.49
  -3 -18  -2   52.05   12.83
   3 -18   3    8.22   13.34
  -3  18  -3    8.64   13.01
   3  18   3    2.60   13.12
  -3 -18  -3   17.64    8.87
  -3  18  -4    1.33   13.13
   3  18   4    1.30   13.22
  -3 -18  -4    4.52    9.09
   3 -18   4   10.84   13.58
   3  18   5    2.63   19.92
   3 -18   5    1.49    9.37
   3  18   5    2.16   13.26
   3 -18   5    0.51   13.86
  -3 -18  -5   -0.89   13.41
  -3  18  -5   -0.40    9.53
   3  18   6   12.31   17.72
   3 -18   6   -0.60    9.94
   3  18   6   25.56   13.91
  -3  18  -6   -0.02   13.85
   3 -18   6   10.88   14.02
  -3 -18  -6   13.27    9.62
  -3  19   0   18.65   13.15
  -3  19   0   15.22    9.20
   3  19   0   19.32    9.24
   3 -19   0    9.70   13.66
  -3 -19   0   18.51    9.29
  -3  19  -1    6.36   13.10
   3  19   1    6.36   13.14
   3 -19   1    3.33   13.37
  -3 -19  -1    8.21   13.08
   3 -19   2    0.84   13.28
  -3  19  -2    5.26   12.98
   3  19   2   -0.07    9.59
  -3 -19  -2    4.36    9.20
   3 -19   3    0.51   13.53
  -3  19  -3    5.09   13.37
   3  19   3    5.30    9.49
  -3 -19  -3    3.53    9.18
   3 -19   4    8.64   10.02
  -3  19  -4    6.32   13.87
   3  19   4   31.36   13.36
  -3 -19  -4   17.33   13.61
  -3  19  -5    7.84   13.61
   3  19   5    1.48   20.34
   3  19   5   12.36   13.25
  -3 -19  -5    4.69    9.75
   3  20   0    0.19   13.53
  -3  20   0    1.90   13.84
   3 -20   0    8.61   13.93
  -3 -20   0    4.20    9.69
   3  20   1   -3.38   13.71
   3 -20   1    4.87   13.88
  -3  20  -1    3.86   13.37
  -3 -20  -1   11.76   13.29
   3 -20   2   36.54   14.11
   3  20   2   40.97    9.90
  -3  20  -2   46.10   14.07
  -3 -20  -2   40.70    9.75
   3 -20   3   14.40   14.00
   3  20   3   22.44    9.31
  -3  20  -3   17.79   13.69
  -3 -20  -3   13.71   13.48
   3  21   0   16.11    9.98
  -3  21   0   16.16   14.09
   3 -21   0   17.50   14.36
  -3 -21   0   15.29    9.82
  -3  21  -1   19.90   14.01
   4   0   0   22.76   12.38
   4   0   0   21.12   12.19
   4   0   1    2.01    8.62
   4   0   1    3.75   12.27
   4   0   2   68.28   12.44
   4   0   2   59.15    8.94
   4   0   3    6.10   12.58
   4   0   3    5.06   12.70
   4   0   4   24.52    9.28
   4   0   4   34.51   13.10
   4   0   4   25.69    9.32
   4   0   5    5.80   13.57
   4   0   5    7.73   12.82
   4   0   5    5.51   13.22
   4   0   6  324.37   14.92
   4   0   6  270.53   16.05
   4   0   6  315.82   14.79
   4   0   7    5.81   13.95
   4   0   7    2.75    9.52
   4   0   7    1.86    9.51
   4   1   0   16.49   12.17
   4  -1   0   16.80   12.35
   4   1   0   23.88   12.53
   4  -1   0   18.40   12.70
   4   1   1   -0.48   12.35
   4  -1   1    5.87    8.52
   4  -1   1    0.30    8.51
   4   1   1   -1.83    8.95
   4   1   2    6.07   12.42
   4   1   2   15.92   12.43
   4  -1   2    1.50   12.10
   4  -1   2    3.39    8.49
   4   1   3    3.16    8.67
   4   1   3    3.35    8.86
   4  -1   3   -0.32    8.95
   4  -1   3   -0.57   12.78
   4  -1   4    7.47   13.01
   4  -1   4    5.21   12.97
   4   1   4   -1.87   12.53
   4   1   4   -3.03    8.84
   4  -1   4    7.24   12.63
   4  -1   5   26.26   13.38
   4  -1   5   16.89   13.40
   4   1   5   23.61   13.66
   4   1   5   15.61   12.92
   4  -1   5   23.29    9.32
   4   1   5   14.77    9.27
   4   1   6   28.49   14.14
   4  -1   6   46.40   13.97
   4  -1   6   47.15    9.85
   4   1   6   49.13    9.37
   4  -1   6   45.80    9.47
   4   1   6   58.48   13.43
   4   1   7   12.33    9.44
   4   1   7    4.11   14.30
   4  -1   7   25.11   14.23
   4  -1   7    4.16    9.64
   4   1   7   12.34   13.27
   4  -1   7   11.96   13.50
   4   2   0   50.28   12.45
   4  -2   0   44.82   12.61
   4   2   0   53.76   12.54
   4  -2   0   46.12   12.89
   4  -2   1    9.42   12.76
   4   2   1   15.93   12.23
   4   2   1   23.47   12.35
   4  -2   1   18.66   12.63
   4  -2   2   57.89   12.98
   4   2   2   67.14   12.96
   4  -2   2   56.74   12.60
   4   2   2   55.33    9.33
   4  -2   3   -1.71    9.09
   4   2   3    2.28   12.43
   4  -2   3   -0.56   12.81
   4   2   3   14.54   12.54
   4  -2   4   14.89    9.57
   4  -2   4   31.91    9.07
   4   2   4   28.50   12.79
   4   2   4   30.36   12.68
   4  -2   4   32.16   12.87
   4   2   5   13.30   13.75
   4  -2   5    4.71    9.63
   4  -2   5    6.14    9.20
   4   2   5    4.00    9.03
   4   2   5   10.59    8.94
   4  -2   5    4.46   12.80
   4   2   6    3.42   13.79
   4  -2   6    6.03   13.88
   4  -2   6   11.50    9.73
   4   2   6   13.24   13.44
   4   2   6   10.67   12.92
   4  -2   6   13.12   13.23
   4   2   7    5.18   14.18
   4  -2   7    9.66   10.13
   4  -2   7   -2.17    9.38
   4   2   7   -2.34   13.49
   4  -2   7    4.81    9.52
   4   2   7   10.71   13.68
   4  -3   0  126.28   13.50
   4   3   0  113.10   13.02
   4  -3   0  119.25   13.35
   4   3   1   39.25   12.48
   4  -3   1   40.46   12.51
   4   3   1   33.51   12.59
   4  -3   1   52.14   12.57
   4  -3   2   10.52   12.38
   4   3   2   11.04    8.85
   4  -3   2    5.10   12.58
   4   3   2   12.26   12.39
   4  -3   3    3.54    8.80
   4   3   3   10.87   12.68
   4   3   3   12.85   12.48
   4  -3   3    2.25   12.35
   4  -3   4   22.75    9.58
   4  -3   4   26.54   12.82
   4   3   4   22.85    8.97
   4  -3   4   11.87   12.87
   4   3   4   20.27   12.98
   4   3   5  109.38   14.49
   4  -3   5  122.76   14.38
   4   3   5  122.04    9.98
   4  -3   5  122.49   13.86
   4   3   5  131.50   13.32
   4  -3   5  128.62   10.23
   4   3   6  132.60   11.59
   4  -3   6  156.34   11.24
   4  -3   6  166.89   10.53
   4   3   6  160.52   10.58
   4   3   6  183.70   13.97
   4  -3   6  153.24   10.33
   4   3   7   33.15   14.49
   4  -3   7   27.05   14.30
   4  -3   7   33.73   10.05
   4   3   7   20.09   13.96
   4   3   7   16.12    9.98
   4  -3   7   21.34   13.77
   4   4   0   20.46    8.85
   4  -4   0   18.10   12.43
   4  -4   0   24.14   12.38
   4   4   1   62.32    9.23
   4  -4   1   73.19    9.68
   4  -4   1   60.08   13.07
   4   4   2    9.81   12.51
   4   4   2    9.00   12.52
   4  -4   2   -3.17   12.32
   4  -4   2   -3.10   12.24
   4   4   3    1.86    8.90
   4  -4   3    9.35    9.24
   4  -4   3   14.68   12.62
   4   4   3    4.51   12.49
   4  -4   4    2.11   12.88
   4   4   4    3.06   12.57
   4   4   4   10.01   12.60
   4  -4   4    2.30   12.84
   4   4   5    7.34   13.51
   4  -4   5    1.68   13.62
   4   4   5   -2.18    8.97
   4  -4   5   -3.03    9.43
   4  -4   5    2.20   13.01
   4   4   5    8.27   13.08
   4   4   6   14.60   13.88
   4  -4   6    8.64   14.13
   4   4   6   10.43    9.86
   4  -4   6   11.04   13.21
   4   4   6    2.90    9.02
   4  -4   6   16.94   13.25
   4   4   7    6.63   10.36
   4  -4   7    7.10    9.94
   4   4   7    7.27    9.86
   4   4   7    4.81   13.69
   4  -4   7    8.25   13.73
   4  -4   7   15.98   13.95
   4   5   0    9.19    8.93
   4  -5   0    5.85   11.88
   4  -5   0    5.29   12.59
  -4  -5   0    8.27    8.68
   4   5   1   29.01    9.16
   4  -5   1   37.85   13.08
   4  -5   1   34.20   13.12
   4   5   2    5.60   12.66
   4  -5   2    4.57    8.84
   4  -5   2    3.50   12.70
   4   5   3    5.10   12.55
   4   5   3    3.18   12.64
   4  -5   3    2.63   12.39
   4  -5   3    5.69    8.84
   4   5   4   39.26   12.81
   4   5   4   41.11   12.64
   4  -5   4   38.82   13.31
   4  -5   4   41.02   13.17
   4   5   5   14.46   13.76
   4  -5   5   20.93   13.95
   4   5   5    9.32   13.00
   4   5   5   16.52   13.18
   4  -5   5   22.80   13.73
   4  -5   5   14.73    9.51
   4   5   6    1.31   14.33
   4  -5   6    3.97   13.97
   4   5   6    1.46   13.17
   4  -5   6    2.15    9.70
   4  -5   6   -3.43    9.67
   4   5   6    3.13   13.34
   4   5   7    3.66   14.08
   4  -5   7   11.59   14.36
   4   5   7    5.10   13.69
   4   5   7    8.67    9.57
   4  -5   7   17.02   14.21
   4  -5   7    8.78    9.87
   4  -6   0    6.19   12.71
   4   6   0    0.42    8.72
   4  -6   0    3.70   12.61
  -4  -6   0   -0.40    8.78
   4   6   1   61.19    9.43
   4  -6   1   61.07   13.34
   4  -6   1   51.30   13.41
  -4  -6  -1   60.34   12.91
   4   6   2   37.79   12.50
   4  -6   2   25.04   12.64
   4  -6   2   23.07    9.12
   4   6   3    3.35    8.88
   4   6   3   -7.60   12.70
   4  -6   3    2.12   13.02
   4  -6   3    6.91   13.32
   4   6   4   35.60    9.38
   4   6   4   42.88    9.51
   4  -6   4   39.80   13.38
   4  -6   4   35.99    9.79
   4  -6   5   -4.73   13.73
   4   6   5   -0.73   14.41
   4   6   5    5.85    9.48
   4   6   5   11.80    9.05
   4  -6   5   11.45   13.00
   4  -6   5   12.43    9.51
   4   6   6    3.76   14.47
   4  -6   6   14.97   13.98
   4   6   6    3.58    9.53
   4   6   6   11.04    9.72
   4  -6   6   13.60    9.80
   4  -6   6   17.23   13.50
   4  -7   0   46.65   16.07
   4   7   0   45.56    9.18
   4  -7   0   40.84   16.07
  -4  -7   0   44.99    8.99
   4  -7   1   15.06   12.51
   4   7   1   11.19    9.10
   4  -7   1   10.30   15.64
  -4  -7  -1   13.40   12.56
  -4  -7  -2   26.90    9.02
   4  -7   2   22.25   12.73
   4   7   2   13.80    9.00
   4  -7   2   18.54    9.42
   4  -7   3    9.13   13.38
   4   7   3   11.92    9.12
   4  -7   3   13.77   13.04
   4  -7   4    8.61    9.28
   4   7   4    1.41   13.08
   4   7   4    8.29   13.14
   4  -7   4    2.83   12.97
   4  -7   5   -1.22    9.91
   4   7   5    1.88   16.87
   4   7   5    5.83    9.02
   4   7   5    0.53   13.17
   4  -7   5   -1.41    9.53
   4  -7   5    0.87   13.40
   4   7   6   -1.38   14.72
   4  -7   6    4.44   13.97
   4   7   6   16.05   13.60
   4   7   6    5.47    9.62
   4  -7   6    4.12   13.76
   4  -7   6    1.97   13.92
   4   8   0    5.29   12.71
   4  -8   0   11.39   13.09
   4  -8   0   12.81   15.81
  -4  -8   0   14.44   12.47
   4  -8   1   15.81   13.07
   4   8   1   19.91   13.05
   4  -8   1   19.15   13.01
  -4  -8  -1   19.10    9.11
   4  -8   2   38.56   13.60
   4   8   2   42.38    9.16
   4  -8   2   41.97   13.67
  -4  -8  -2   39.84   12.84
   4  -8   3   -5.21    9.46
   4   8   3    7.57    9.23
   4  -8   3    3.97   12.93
   4  -8   4   19.11    9.72
   4   8   4   33.47   13.38
   4  -8   4   17.66   13.34
   4   8   5    7.69    9.67
   4  -8   5    0.06   13.90
   4  -8   5    3.72   13.85
   4   8   5   -1.84   13.21
   4  -8   5    4.48   13.67
   4   8   6    0.29   13.72
   4  -8   6    7.42   13.96
   4   8   6    3.59   18.22
   4  -8   6   16.51    9.99
   4   8   6  -10.69   13.47
   4  -8   6    3.29    9.67
   4   9   0   34.79   13.08
   4  -9   0   26.19   16.50
   4  -9   0   24.07   16.27
  -4  -9   0   32.08    9.15
   4   9   1    8.31   12.86
   4  -9   1   -2.09   13.56
   4  -9   1    2.76   13.39
  -4  -9  -1   -2.63   12.83
   4  -9   2   10.87   13.74
   4   9   2    9.84    9.35
   4  -9   2    3.91   13.33
  -4  -9  -2    4.14    8.97
   4  -9   3    5.11   13.37
   4   9   3    6.02   13.08
   4  -9   3    0.68    9.53
  -4  -9  -3    7.02    9.13
   4  -9   4   26.72   13.80
   4   9   4   27.14    9.45
   4  -9   4   22.65   13.37
   4   9   5    7.66    9.49
   4  -9   5    4.69   14.02
   4  -9   5   -0.59   14.01
   4   9   5    2.60    9.69
   4  -9   5    0.89   13.49
   4  10   0   53.16   13.40
   4 -10   0   44.03   16.52
   4 -10   0   39.58   14.05
  -4 -10   0   59.21   13.09
   4  10   1   11.69   13.28
   4 -10   1    2.06   13.29
   4 -10   1    2.92   13.43
  -4 -10  -1    8.18    8.95
   4  10   2   34.15   13.34
   4 -10   2   27.70   13.55
   4 -10   2   30.99   13.86
  -4 -10  -2   35.53   13.10
   4 -10   3    1.97   13.74
   4  10   3    9.83   12.97
   4 -10   3    3.87   13.54
  -4 -10  -3    9.82    9.49
   4 -10   4   -5.29   13.85
   4  10   4    3.13    9.64
   4 -10   4    7.28   13.72
   4 -10   5    7.70   10.33
   4 -10   5    4.25   14.22
   4  10   5   13.21    9.47
   4 -10   5    8.65   10.24
   4  11   0   11.78   13.60
   4 -11   0   10.59   16.76
  -4 -11   0   13.14   13.29
   4 -11   0   11.56   16.85
   4  11   1   13.38   13.19
   4 -11   1    3.47   13.70
   4 -11   1   11.05   13.37
  -4 -11  -1   -0.15    9.18
   4  11   2   15.81   12.98
   4 -11   2    6.22   13.58
   4 -11   2    1.04   13.89
  -4 -11  -2   14.98   12.64
   4  11   3   -1.03    9.48
   4 -11   3    7.54   13.74
   4 -11   3    5.29   13.61
  -4 -11  -3   -1.27    9.59
   4  11   4    2.82   13.48
   4 -11   4    4.67   14.23
   4 -11   4   13.98   13.64
  -4 -11  -4    8.83    9.66
   4 -12   0   25.81   20.42
   4  12   0   27.17   13.78
   4 -12   0   16.96   17.38
  -4 -12   0   26.18   13.47
   4  12   1   12.92   13.98
   4 -12   1   21.08   14.60
   4 -12   1   22.52   14.27
  -4 -12  -1   15.43    9.20
   4  12   2    4.33   13.64
   4 -12   2   10.91   14.04
   4 -12   2   10.16   17.27
  -4 -12  -2    5.59   13.53
   4  12   3   21.12    9.68
   4 -12   3   22.24   14.50
   4 -12   3   21.46   13.93
  -4 -12  -3   20.55    9.75
   4 -13   0    8.01   17.71
   4  13   0   13.89   13.72
   4 -13   0    7.38   19.72
  -4 -13   0    8.43    9.62
   4  13   1   -1.97   14.14
   4 -13   1    8.85   17.30
  -4 -13  -1    6.60    9.75
   4 -13   1    0.69   17.40
   4  13   2   -9.41   13.85
   4 -13   2    3.36   14.37
   4 -13   2   -3.68   14.08
  -4 -13  -2    6.65   13.84
   4  14   0    2.24    9.78
;
_shelx_hkl_checksum     98595
_shelx_res_file
;
TITL PNB-PCA   P 21/C       R   0.05
    H:\CNBA\mulabs\CNBA.res
    created by SHELXL-2018/3 at 18:08:52 on 12-Sep-2019
CELL  0.71073  3.81950 22.82600 13.63810 90.00000 92.82900 90.00000
ZERR 4  0.00050  0.00400  0.00190  0.00000  0.01100  0.00000
LATT 1
SYMM -X, Y+ 0.50000, -Z+ 0.50000
SFAC C H CL N O
UNIT 52 36 4 8 8
TEMP -100
L.S. 9
FMAP 2
PLAN 20
SIZE 0.09 0.17 0.34
ACTA
BOND $H
EADP C1 C21
EADP C2 C22
EADP C3 C23
EADP C4 C24
EADP C5 C25
EADP C6 C26
EADP C8 C28
EADP C9 C29
EADP C10 C30
EADP C11 C31
EADP C12 C32
EADP C13 C33
CONF
HTAB
EQIV $1 X, -Y+1/2, Z-1/2
HTAB C5 O2_$1
HTAB C27 CL2_$1
WGHT    0.066800
EXTI    0.035965
FVAR       0.87029
PART 1
CL1   3    1.072698    0.600017    0.077975    10.64900    0.05998    0.04363 =
         0.06997    0.01802    0.01436    0.00114
O1    5    0.081333    0.238913    0.730759    10.64900    0.08023    0.06971 =
         0.04018    0.00674    0.02151   -0.00557
O2    5    0.211562    0.165088    0.640184    10.64900    0.08631    0.04388 =
         0.07817    0.01749    0.01889    0.00418
N1    4    0.716152    0.429981    0.386222    10.64900    0.03457    0.02939 =
         0.03403    0.00288    0.00490   -0.00071
N2    4    0.196349    0.218786    0.656457    10.64900    0.03876    0.04792 =
         0.04607    0.01411   -0.00231    0.00454
AFIX  66
C1    1    0.972020    0.548009    0.165787    10.64900    0.03821    0.03194 =
         0.04030   -0.00056    0.00045    0.00376
C2    1    1.066147    0.559414    0.263681    10.64900    0.03874    0.03149 =
         0.04420    0.00162    0.00929    0.00090
AFIX  43
H2    2    1.184626    0.594746    0.281349    10.64900   -1.20000
AFIX  65
C3    1    0.986923    0.519123    0.335724    10.64900    0.03621    0.02804 =
         0.03627    0.00239    0.00434   -0.00259
AFIX  43
H3    2    1.051256    0.526918    0.402629    10.64900   -1.20000
AFIX  65
C4    1    0.813571    0.467427    0.309873    10.64900    0.02696    0.02949 =
         0.03274   -0.00438    0.00107    0.00017
C5    1    0.719441    0.456021    0.211980    10.64900    0.03395    0.03283 =
         0.03936    0.00010    0.00357   -0.00057
AFIX  43
H5    2    0.600963    0.420689    0.194313    10.64900   -1.20000
AFIX  65
C6    1    0.798663    0.496312    0.139937    10.64900    0.03574    0.03881 =
         0.04255    0.00476    0.00062   -0.00278
AFIX  43
H6    2    0.734329    0.488517    0.073031    10.64900   -1.20000
AFIX   0
C7    1    0.700796    0.374150    0.371304    10.64900    0.02945    0.03683 =
         0.03406   -0.00126    0.00003    0.00461
AFIX  43
H7    2    0.774112    0.358824    0.310888    10.64900   -1.20000
AFIX  66
C8    1    0.572746    0.333673    0.445422    10.64900    0.02673    0.03535 =
         0.02895   -0.00504   -0.00388   -0.00038
C9    1    0.451184    0.356271    0.532065    10.64900    0.03641    0.03232 =
         0.03491    0.00348    0.00050   -0.00076
AFIX  43
H9    2    0.451447    0.397391    0.542816    10.64900   -1.20000
AFIX  65
C10   1    0.329236    0.318702    0.602977    10.64900    0.03665    0.03194 =
         0.03200   -0.00708   -0.00269    0.00492
AFIX  43
H10   2    0.246154    0.334147    0.662194    10.64900   -1.20000
AFIX  65
C11   1    0.328851    0.258536    0.587247    10.64900    0.02707    0.02940 =
         0.02669    0.00315   -0.00087    0.00141
C12   1    0.450412    0.235938    0.500605    10.64900    0.03156    0.03826 =
         0.02961    0.00334    0.00221    0.00292
AFIX  43
H12   2    0.450148    0.194817    0.489855    10.64900   -1.20000
AFIX  65
C13   1    0.572361    0.273505    0.429692    10.64900    0.03443    0.03262 =
         0.03286    0.00155    0.00260    0.00140
AFIX  43
H13   2    0.655443    0.258061    0.370476    10.64900   -1.20000
PART 2
AFIX   0
CL2   3    0.179214    0.187116    0.648139    10.35100    0.05092    0.05733 =
         0.05773    0.02278    0.00443    0.00746
O21   5    1.193396    0.643265    0.183304    10.35100    0.10120    0.04107 =
         0.06926   -0.00753    0.00720   -0.01878
O22   5    1.091490    0.597480    0.048741    10.35100    0.15313    0.06385 =
         0.07932   -0.00937   -0.01523   -0.01711
N21   4    0.671902    0.394692    0.430358    10.35100    0.03615    0.03977 =
         0.05253   -0.00402    0.00066    0.00227
N22   4    1.094699    0.602398    0.136443    10.35100    0.04505    0.05243 =
         0.06287   -0.01770    0.01018   -0.01370
AFIX  66
C21   1    0.331053    0.245686    0.577400    10.35100    0.03821    0.03194 =
         0.04030   -0.00056    0.00045    0.00376
C22   1    0.475935    0.238427    0.486679    10.35100    0.03874    0.03149 =
         0.04420    0.00162    0.00929    0.00090
AFIX  43
H22   2    0.496956    0.200313    0.459614    10.35100   -1.20000
AFIX  65
C23   1    0.590059    0.286935    0.435557    10.35100    0.03621    0.02804 =
         0.03627    0.00239    0.00434   -0.00259
AFIX  43
H23   2    0.689079    0.281974    0.373553    10.35100   -1.20000
AFIX  65
C24   1    0.559303    0.342702    0.475156    10.35100    0.02696    0.02949 =
         0.03274   -0.00438    0.00107    0.00017
C25   1    0.414422    0.349961    0.565877    10.35100    0.03395    0.03283 =
         0.03936    0.00010    0.00357   -0.00057
AFIX  43
H25   2    0.393402    0.388076    0.592940    10.35100   -1.20000
AFIX  65
C26   1    0.300296    0.301454    0.617000    10.35100    0.03574    0.03881 =
         0.04255    0.00476    0.00062   -0.00278
AFIX  43
H26   2    0.201277    0.306416    0.679004    10.35100   -1.20000
AFIX   0
C27   1    0.652356    0.397847    0.339907    10.35100    0.02918    0.04139 =
         0.04776   -0.01043    0.00118    0.00349
AFIX  43
H27   2    0.556380    0.365770    0.303238    10.35100   -1.20000
AFIX  66
C28   1    0.774290    0.450281    0.286439    10.35100    0.02673    0.03535 =
         0.02895   -0.00504   -0.00388   -0.00038
C29   1    0.925462    0.496318    0.340128    10.35100    0.03641    0.03232 =
         0.03491    0.00348    0.00050   -0.00076
AFIX  43
H29   2    0.953565    0.493632    0.409583    10.35100   -1.20000
AFIX  65
C30   1    1.035515    0.546286    0.292194    10.35100    0.03665    0.03194 =
         0.03200   -0.00708   -0.00269    0.00492
AFIX  43
H30   2    1.138834    0.577751    0.328889    10.35100   -1.20000
AFIX  65
C31   1    0.994396    0.550218    0.190571    10.35100    0.02707    0.02940 =
         0.02669    0.00315   -0.00087    0.00141
C32   1    0.843224    0.504181    0.136881    10.35100    0.03156    0.03826 =
         0.02961    0.00334    0.00221    0.00292
AFIX  43
H32   2    0.815122    0.506868    0.067426    10.35100   -1.20000
AFIX  65
C33   1    0.733170    0.454212    0.184813    10.35100    0.03443    0.03262 =
         0.03286    0.00155    0.00260    0.00140
AFIX  43
H33   2    0.629851    0.422748    0.148118    10.35100   -1.20000
AFIX   0
HKLF 4
REM  PNB-PCA   P 21/C       R   0.05
REM wR2 = 0.1208, GooF = S = 0.978, Restrained GooF = 0.978 for all data
REM R1 = 0.0494 for 1498 Fo > 4sig(Fo) and 0.0831 for all 2256 data
REM 206 parameters refined using 0 restraints
END
WGHT      0.0668      0.0000
REM Instructions for potential hydrogen bonds
HTAB C5 O2_$1
HTAB C27 Cl2_$1
REM Highest difference peak  0.302,  deepest hole -0.191,  1-sigma level  0.046
Q1    1   0.3806  0.2599  0.5584  11.00000  0.05    0.30
Q2    1   0.3599  0.3191  0.6302  11.00000  0.05    0.18
Q3    1   0.5396  0.2653  0.4666  11.00000  0.05    0.17
Q4    1   0.7493  0.5001  0.1162  11.00000  0.05    0.17
Q5    1   0.7659  0.4796  0.1876  11.00000  0.05    0.16
Q6    1   0.3606  0.2287  0.5022  11.00000  0.05    0.14
Q7    1   0.6647  0.3386  0.6802  11.00000  0.05    0.13
Q8    1  -0.0103  0.1870  0.5603  11.00000  0.05    0.13
Q9    1   0.9328  0.6492  0.0234  11.00000  0.05    0.13
Q10   1   0.8116  0.4121  0.3698  11.00000  0.05    0.13
Q11   1   1.0008  0.6593  0.0412  11.00000  0.05    0.13
Q12   1   0.8160  0.4681  0.0484  11.00000  0.05    0.13
Q13   1   1.4427  0.5822  0.1143  11.00000  0.05    0.12
Q14   1   0.2639  0.2919  0.6547  11.00000  0.05    0.12
Q15   1   1.4264  0.5961  0.1631  11.00000  0.05    0.12
Q16   1   0.0577  0.2768  0.7240  11.00000  0.05    0.12
Q17   1   0.6924  0.4599  0.2777  11.00000  0.05    0.12
Q18   1   0.6691  0.1652  0.4235  11.00000  0.05    0.12
Q19   1   0.8413  0.5330  0.1579  11.00000  0.05    0.12
Q20   1   1.2057  0.6496  0.0154  11.00000  0.05    0.11
;
_shelx_res_checksum     97113
data_Global
_journal_date_recd_electronic     2020-01-10
_journal_date_accepted     2020-02-17
_journal_name_full     'Acta Crystallographica, Section E'
_journal_year     2020
_journal_volume     76
_journal_issue      1
_journal_page_first     0
_journal_page_last     0
_journal_paper_category     GO
_journal_paper_doi     10.1107/S2056989020002212
_journal_coeditor_code     HB7888
_publ_contact_author_name     'H. Stoeckli-Evans'
_publ_contact_author_address
;
Institute of Physics
University of Neuch\^atel
rue Emile-Argand 11
CH-2000 Neuch\^atel
Switzerland
;
_publ_contact_author_email
;
helen.stoeckli-evans@unine.ch, leelabeena@gmail.com
;
_publ_contact_author_fax     ?
_publ_contact_author_phone     ?
_publ_section_title
;
Whole-molecule disorder of the Schiff base compound
4-chloro-<i>N</i>-(4-nitrobenzylidene)aniline: crystal structure and Hirshfeld
surface analysis
;
_publ_section_title_footnote     .
loop_
    _publ_author_name
    _publ_author_address
    'Leela*, Sundararaman'
;
Department of Physics
Ethiraj College for Women
Chennai - 600 008
Tamilnadu
India
Crystal Growth and Thin Film Laboratory
School of Physics,
Bharathidasan University
Tiruchirappalli - 620 024
India
;
    'Subashini, Ashokkumar'
;
Crystal Growth and Thin Film Laboratory
School of Physics,
Bharathidasan University
Tiruchirappalli - 620 024
India
PG and Research Department of Physics
Srimad Andavan Arts and Science College
Tiruchirappalli - 620 005
India
;
    'Reji, Philip'
;
Light and Matter Physics Group
Raman Research Institute
C. V. Raman Avenue,
Sadashivanaga
Bangalore - 560 080
India
;
    'Ramamurthi, Kandasami'
;
Department of Bio-Medical Engineering,
Aarupadai Veedu Institute of Technology,
Vinayaga Mission's Research Foundation,
Vinayaga Nagar, Paiyanoor, 603 104,
Tamil Nadu
India
;
    'Stoeckli-Evans, Helen'
;
Institute of Physics
University of Neuch\^atel
rue Emile-Argand 11
CH-2000 Neuch\^atel
Switzerland
;
_publ_section_synopsis
;
In the solid state the title compound shows full-molecule disorder (occupancy
ratio 0.65: 0.35), generated by a twofold rotation about the shorter axis of
the molecule.
;
