# Supplementary material for: Whole-mol­ecule disorder of the Schiff base compound 4-chloro-N-(4-nitro­benzyl­idene)aniline: crystal structure and Hirshfeld surface analysis
Source: Acta Crystallogr E Crystallogr Commun. 2020 Feb 18;76(Pt 3):417–22. doi: 10.1107/S2056989020002212 (PMC7057374; doi:10.1107/S2056989020002212)
Supplement: Supplementary file 2 [file e-76-00417-Isup2.hkl]

data_I                                                                          
_shelx_title ' PNB-PCA   P 21/C       R   0.05'                                 
_shelx_refln_list_code          4                                               
_shelx_F_calc_maximum      122.42                                               
_exptl_crystal_F_000       536.00                                               
_reflns_d_resolution_high  0.8200                                               
                                                                                
loop_                                                                           
 _space_group_symop_operation_xyz                                               
 'x, y, z'                                                                      
 '-x, y+1/2, -z+1/2'                                                            
 '-x, -y, -z'                                                                   
 'x, -y-1/2, z-1/2'                                                             
                                                                                
_cell_length_a     3.8195                                                       
_cell_length_b    22.8260                                                       
_cell_length_c    13.6381                                                       
_cell_angle_alpha  90.000                                                       
_cell_angle_beta   92.829                                                       
_cell_angle_gamma  90.000                                                       
                                                                                
_shelx_F_squared_multiplier     1.000                                           
                                                                                
loop_                                                                           
 _refln_index_h                                                                 
 _refln_index_k                                                                 
 _refln_index_l                                                                 
 _refln_F_squared_calc                                                          
 _refln_F_squared_meas                                                          
 _refln_F_squared_sigma                                                         
 _refln_observed_status                                                         
   1   0   0       1416.87       1262.60        19.62 o                         
   2   0   0         19.83         23.62         9.54 o                         
   3   0   0         25.96         33.76         9.88 o                         
   4   0   0         22.94         28.96        11.47 o                         
   1   1   0        436.26        405.73         7.53 o                         
   2   1   0         15.77         16.78         6.14 o                         
   3   1   0         88.75         89.09         8.22 o                         
   4   1   0         25.46         24.92         8.21 o                         
   0   2   0         23.40         20.02         6.29 o                         
   1   2   0       9025.50       9611.88        55.17 o                         
   2   2   0          3.55         10.21         4.70 o                         
   3   2   0        116.82        117.88         6.56 o                         
   4   2   0         71.31         64.81         8.34 o                         
   1   3   0      14987.38      17551.43       105.44 o                         
   2   3   0        490.83        468.28         7.74 o                         
   3   3   0          0.61          8.32         6.87 o                         
   4   3   0        166.22        158.19        10.14 o                         
   0   4   0        828.35        692.93        13.55 o                         
   1   4   0         88.74         91.68         5.50 o                         
   2   4   0          6.25         15.61         5.49 o                         
   3   4   0         14.49         15.39         6.24 o                         
   4   4   0         24.20         27.54         8.23 o                         
   1   5   0        781.11        730.00         7.91 o                         
   2   5   0         22.24         33.26         5.08 o                         
   3   5   0         92.46        100.29         7.28 o                         
   4   5   0          6.31          9.78         6.67 o                         
   0   6   0        751.79        613.99        11.88 o                         
   1   6   0        206.05        190.33         6.21 o                         
   2   6   0        316.24        318.55         5.88 o                         
   3   6   0        281.76        278.77         9.05 o                         
   4   6   0          0.22          2.67         6.72 o                         
   1   7   0        345.86        312.76         6.19 o                         
   2   7   0        284.22        263.03         6.78 o                         
   3   7   0         41.70         44.75         6.60 o                         
   4   7   0         66.62         59.29         7.39 o                         
   0   8   0        249.38        208.03         7.50 o                         
   1   8   0         76.39         80.99         5.68 o                         
   2   8   0        231.30        240.11         5.78 o                         
   3   8   0          2.33          9.36         5.52 o                         
   4   8   0         19.09         14.40         8.81 o                         
   1   9   0         51.29         64.52         5.09 o                         
   2   9   0         17.40         26.30         5.84 o                         
   3   9   0        389.70        410.64         7.99 o                         
   4   9   0         40.75         39.77         8.31 o                         
   0  10   0        168.55        187.20         8.80 o                         
   1  10   0        880.96        847.24        12.25 o                         
   2  10   0         24.00         28.03         4.95 o                         
   3  10   0         20.96         19.94         6.64 o                         
   4  10   0         70.94         67.09         9.31 o                         
   1  11   0        282.90        295.24         5.34 o                         
   2  11   0          1.25          3.42         5.26 o                         
   3  11   0         45.92         59.11         5.88 o                         
   4  11   0         13.09         15.64         9.80 o                         
   0  12   0        424.38        426.95         7.50 o                         
   1  12   0         19.82         33.12         4.60 o                         
   2  12   0         29.87         36.19         5.54 o                         
   3  12   0         25.31         30.70         5.97 o                         
   4  12   0         42.62         32.09        10.29 o                         
   1  13   0        155.28        158.57         4.63 o                         
   2  13   0        138.53        144.49         5.19 o                         
   3  13   0        113.95        121.16         5.81 o                         
   4  13   0         12.31         12.62         8.93 o                         
   0  14   0        804.09        827.99        12.59 o                         
   1  14   0        308.98        313.64         5.37 o                         
   2  14   0          5.26          7.77         5.23 o                         
   3  14   0         82.04         89.69         6.73 o                         
   4  14   0          1.47          2.96        12.91 o                         
   1  15   0         33.69         33.49         5.08 o                         
   2  15   0          4.42         21.64         5.79 o                         
   3  15   0         17.29         13.83         5.65 o                         
   0  16   0         39.10         56.60         6.94 o                         
   1  16   0          2.99         13.11         4.53 o                         
   2  16   0        174.62        180.35         6.03 o                         
   3  16   0         28.99         29.36         6.74 o                         
   1  17   0        285.55        273.50         5.36 o                         
   2  17   0          1.32         -2.24         5.81 o                         
   3  17   0        124.38        121.79         6.77 o                         
   0  18   0        307.17        306.15         7.94 o                         
   1  18   0         65.18         66.59         5.49 o                         
   2  18   0         30.30         29.38         5.32 o                         
   3  18   0          0.38          2.26         5.91 o                         
   1  19   0          2.69          8.82         4.80 o                         
   2  19   0        192.83        184.93         7.11 o                         
   3  19   0         18.36         21.92         6.14 o                         
   0  20   0        585.44        536.83        10.02 o                         
   1  20   0        232.16        244.46         5.55 o                         
   2  20   0         54.38         52.76         5.56 o                         
   3  20   0          8.64          4.95         8.11 o                         
   1  21   0          3.99         13.79         5.73 o                         
   2  21   0         53.72         49.58         5.45 o                         
   3  21   0         26.86         21.34         7.59 o                         
   0  22   0        170.99        178.12         7.46 o                         
   1  22   0         40.75         43.85         5.01 o                         
   2  22   0          0.25          3.26         5.71 o                         
   1  23   0          2.21          7.60         5.99 o                         
   2  23   0         45.40         44.16         6.52 o                         
   0  24   0         57.06         63.88         7.53 o                         
   1  24   0         15.92         24.84         7.36 o                         
   2  24   0         68.20         63.10         6.30 o                         
   1  25   0          1.79          0.40         7.01 o                         
   2  25   0          2.55          4.99         7.49 o                         
   0  26   0          5.22         -1.84         8.69 o                         
   1  26   0         54.24         53.44         7.34 o                         
   1  27   0          4.11          2.02         6.87 o                         
  -4   1   1          0.24          0.47         8.12 o                         
  -3   1   1         30.36         37.28         6.75 o                         
  -2   1   1        623.11        618.00        10.98 o                         
  -1   1   1        220.15        185.40         8.87 o                         
   0   1   1         13.06         18.02         6.21 o                         
   1   1   1      10335.54      11567.42       102.15 o                         
   2   1   1        374.75        353.06         6.16 o                         
   3   1   1        423.09        415.60        11.99 o                         
   4   1   1          3.00          1.48         6.11 o                         
  -4   2   1         61.84         63.48         8.39 o                         
  -3   2   1         23.55         26.21         5.07 o                         
  -2   2   1        414.15        413.02         6.96 o                         
  -1   2   1       3034.56       2734.71        27.21 o                         
   0   2   1        104.51         77.42         6.86 o                         
   1   2   1        678.39        605.59         8.87 o                         
   2   2   1       2707.70       2694.85        17.61 o                         
   3   2   1        292.33        309.26         8.30 o                         
   4   2   1         26.11         22.34         8.25 o                         
  -4   3   1         19.42         18.56         8.27 o                         
  -3   3   1        233.87        254.80         7.19 o                         
  -2   3   1       1254.29       1255.27        11.91 o                         
  -1   3   1      12575.66      14074.84       121.01 o                         
   0   3   1        802.90        641.92        14.02 o                         
   1   3   1        137.54        138.28         6.09 o                         
   2   3   1       1625.09       1617.64        11.11 o                         
   3   3   1          3.52          8.46         6.16 o                         
   4   3   1         53.31         55.76         8.28 o                         
  -4   4   1         47.12         55.38         8.54 o                         
  -3   4   1        277.94        300.14         7.09 o                         
  -2   4   1        296.20        295.08         6.59 o                         
  -1   4   1       1903.18       1809.49        13.88 o                         
   0   4   1       1647.88       1375.13        12.90 o                         
   1   4   1       5037.89       4823.54        30.46 o                         
   2   4   1       2066.42       2131.06        14.83 o                         
   3   4   1         42.96         45.90         5.45 o                         
   4   4   1         83.67         87.80         7.86 o                         
  -4   5   1          0.05          3.15         8.77 o                         
  -3   5   1        447.10        461.34         7.84 o                         
  -2   5   1       1517.12       1521.24        11.16 o                         
  -1   5   1       1116.94       1034.59         9.52 o                         
   0   5   1        367.93        294.28         7.32 o                         
   1   5   1        508.02        425.78         6.26 o                         
   2   5   1        379.53        397.78         6.06 o                         
   3   5   1          0.30          8.77         6.85 o                         
   4   5   1         40.16         43.60         8.60 o                         
  -4   6   1         47.33         47.54         9.33 o                         
  -3   6   1       1186.37       1228.64        17.55 o                         
  -2   6   1       1659.12       1655.23        14.58 o                         
  -1   6   1        477.89        435.10         7.36 o                         
   0   6   1       1179.24        966.96        15.56 o                         
   1   6   1        214.83        182.02         5.29 o                         
   2   6   1         81.87         87.78         5.55 o                         
   3   6   1         19.88         20.74         5.82 o                         
   4   6   1         81.55         78.35         7.84 o                         
  -4   7   1          0.19         -1.61         8.08 o                         
  -3   7   1         24.23         24.74         5.82 o                         
  -2   7   1       1990.52       2025.79        23.46 o                         
  -1   7   1         78.62         79.57         5.53 o                         
   0   7   1        610.24        495.18         8.76 o                         
   1   7   1         62.80         57.47         5.20 o                         
   2   7   1          4.92          9.07         4.53 o                         
   3   7   1        112.47        113.55         6.79 o                         
   4   7   1         17.86         16.47         7.77 o                         
  -4   8   1         44.87         43.52         8.45 o                         
  -3   8   1        177.40        167.11         7.46 o                         
  -2   8   1       1482.35       1550.39        15.47 o                         
  -1   8   1          0.44          6.86         6.48 o                         
   0   8   1          0.69         12.18         4.51 o                         
   1   8   1          3.37         15.37         5.10 o                         
   2   8   1        134.53        126.81         4.69 o                         
   3   8   1          0.72          2.22         6.19 o                         
   4   8   1         23.33         24.50         7.66 o                         
  -4   9   1          0.72          1.14        10.28 o                         
  -3   9   1        113.74        116.13         7.54 o                         
  -2   9   1        148.83        153.18         5.18 o                         
  -1   9   1        113.54        115.80         6.91 o                         
   0   9   1        821.20        749.25         7.98 o                         
   1   9   1         15.25         15.09         4.35 o                         
   2   9   1         63.14         61.31         4.48 o                         
   3   9   1         39.01         40.05         6.37 o                         
   4   9   1          1.20          2.14         8.68 o                         
  -4  10   1          2.02          1.54         9.97 o                         
  -3  10   1         14.06         10.94         6.50 o                         
  -2  10   1          1.67          4.45         5.23 o                         
  -1  10   1          5.87         28.10         5.87 o                         
   0  10   1         94.86        106.35         5.06 o                         
   1  10   1          1.93          8.16         3.90 o                         
   2  10   1        111.20        119.20         5.70 o                         
   3  10   1          5.50         11.06         6.48 o                         
   4  10   1          1.90          8.50         7.71 o                         
  -4  11   1         18.74         15.71         8.95 o                         
  -3  11   1         79.46         71.36         7.43 o                         
  -2  11   1          4.69          9.78         4.77 o                         
  -1  11   1        542.63        530.08         7.02 o                         
   0  11   1        715.66        719.26         6.18 o                         
   1  11   1         13.51         19.35         4.60 o                         
   2  11   1          5.37          7.98         5.36 o                         
   3  11   1         17.44         18.93         6.78 o                         
   4  11   1          6.32          8.25         7.82 o                         
  -4  12   1          4.77          3.69        12.53 o                         
  -3  12   1         17.88         22.76         7.27 o                         
  -2  12   1          7.17         12.53         5.23 o                         
  -1  12   1         70.20         86.20         5.25 o                         
   0  12   1        148.02        142.33         4.65 o                         
   1  12   1        242.29        230.08         4.85 o                         
   2  12   1         57.82         63.45         4.64 o                         
   3  12   1        160.72        168.31         7.15 o                         
   4  12   1         26.95         23.29         8.11 o                         
  -4  13   1         18.29         30.13        12.78 o                         
  -3  13   1         79.40         95.35         6.83 o                         
  -2  13   1        132.70        129.06         5.89 o                         
  -1  13   1         64.91         68.07         5.49 o                         
   0  13   1         87.49        109.37         4.72 o                         
   1  13   1         46.34         43.52         4.49 o                         
   2  13   1         90.59         95.47         5.03 o                         
   3  13   1         24.52         23.55         7.42 o                         
   4  13   1          5.42          4.98         8.87 o                         
  -4  14   1         40.94         36.21        19.06 o                         
  -3  14   1          0.21          6.78         6.64 o                         
  -2  14   1        441.90        418.62         6.82 o                         
  -1  14   1         20.28         23.43         5.09 o                         
   0  14   1         24.27         25.43         4.61 o                         
   1  14   1         13.21         13.07         4.73 o                         
   2  14   1         10.01         19.64         6.20 o                         
   3  14   1          4.75          8.54         6.85 o                         
  -3  15   1          8.50         13.15         6.69 o                         
  -2  15   1        241.50        240.21         5.63 o                         
  -1  15   1        478.93        477.39         6.39 o                         
   0  15   1        348.83        306.52         5.25 o                         
   1  15   1         74.67         80.65         4.92 o                         
   2  15   1          5.81         14.25         5.02 o                         
   3  15   1          0.23          1.02         6.36 o                         
  -3  16   1         61.40         61.93         7.50 o                         
  -2  16   1          2.75          4.00         5.36 o                         
  -1  16   1         96.39         98.20         5.44 o                         
   0  16   1         40.70         39.87         4.62 o                         
   1  16   1         28.11         24.25         4.83 o                         
   2  16   1        313.45        311.76         6.45 o                         
   3  16   1          0.29          9.04         7.12 o                         
  -3  17   1         21.08         19.61         7.82 o                         
  -2  17   1         80.69         83.00         5.03 o                         
  -1  17   1         86.45         88.47         5.36 o                         
   0  17   1         15.91         18.20         4.33 o                         
   1  17   1          2.88         10.30         4.35 o                         
   2  17   1          1.02          9.67         5.94 o                         
   3  17   1        115.63        107.93         7.81 o                         
  -3  18   1         36.53         27.28         6.48 o                         
  -2  18   1          0.05          2.39         6.00 o                         
  -1  18   1          3.91          5.77         5.05 o                         
   0  18   1         92.31        106.27         4.95 o                         
   1  18   1        377.06        397.51         5.73 o                         
   2  18   1        168.18        159.63         6.07 o                         
   3  18   1         14.40         11.82         7.58 o                         
  -3  19   1         60.03         59.79         7.45 o                         
  -2  19   1         12.76         17.20         5.71 o                         
  -1  19   1        267.32        258.35         8.37 o                         
   0  19   1        107.87         98.93         4.79 o                         
   1  19   1        312.67        307.27         5.22 o                         
   2  19   1         23.21         22.81         5.41 o                         
   3  19   1          9.25          8.03         8.70 o                         
  -3  20   1          1.06          3.62         6.98 o                         
  -2  20   1         18.23         22.36         5.49 o                         
  -1  20   1        228.63        215.61         8.17 o                         
   0  20   1          5.66         21.60         4.87 o                         
   1  20   1          1.11         -4.53         5.16 o                         
   2  20   1         67.26         77.19         6.06 o                         
   3  20   1          4.94          5.72         8.95 o                         
  -3  21   1          9.72         11.45         8.35 o                         
  -2  21   1         74.26         71.53         5.85 o                         
  -1  21   1         21.50         35.82         6.17 o                         
   0  21   1        353.19        361.37         6.10 o                         
   1  21   1         70.27         81.56         5.26 o                         
   2  21   1          1.99          6.62         7.11 o                         
   3  21   1         25.01         26.28        18.50 o                         
  -2  22   1          0.00          1.07         6.09 o                         
  -1  22   1         11.70         17.14         5.61 o                         
   0  22   1        269.95        249.47         5.64 o                         
   1  22   1        225.77        208.82         6.77 o                         
   2  22   1         15.02         21.73         6.60 o                         
  -2  23   1         84.77         67.25        11.26 o                         
  -1  23   1         14.52         23.63         6.52 o                         
   0  23   1          6.53          8.71         5.90 o                         
   1  23   1         45.46         47.32         5.25 o                         
   2  23   1          0.55          0.97         7.56 o                         
  -2  24   1         12.05         15.69         7.78 o                         
  -1  24   1         14.22         15.41         6.24 o                         
   0  24   1         41.56         41.62         6.07 o                         
   1  24   1        111.82        108.15         6.64 o                         
   2  24   1         30.92         25.91         7.27 o                         
  -1  25   1        258.72        210.46        12.95 o                         
   0  25   1          2.30          4.05         5.96 o                         
   1  25   1          0.06          4.70         5.70 o                         
  -1  26   1          1.26          5.45         6.66 o                         
   0  26   1          2.98          7.79         6.57 o                         
   1  26   1          0.71         -0.39         6.26 o                         
  -1  27   1          0.04          6.92         6.94 o                         
   0  27   1         13.95         17.41         7.41 o                         
   1  27   1         27.49         28.60        10.44 o                         
  -4   0   2          3.15          1.79        11.61 o                         
  -3   0   2         61.76         65.39         7.24 o                         
  -2   0   2        627.19        581.74        11.41 o                         
  -1   0   2       1139.99        901.77        19.73 o                         
   0   0   2          4.86         13.14        11.69 o                         
   2   0   2       1084.74       1168.24        12.32 o                         
   3   0   2        115.34        118.44         7.46 o                         
   4   0   2         85.74         82.66         9.59 o                         
  -4   1   2          0.55          0.80         8.22 o                         
  -3   1   2          0.18          5.39         4.78 o                         
  -2   1   2        111.99        103.92         5.62 o                         
  -1   1   2         18.48         11.50         6.80 o                         
   0   1   2        209.03        191.38         8.18 o                         
   1   1   2          9.48         29.12         6.61 o                         
   2   1   2       1894.44       1919.20        11.78 o                         
   3   1   2        107.93        109.22         5.03 o                         
   4   1   2          1.42          8.38         7.20 o                         
  -4   2   2          0.38         -0.50         9.59 o                         
  -3   2   2          0.54          2.76         6.41 o                         
  -2   2   2         22.09         22.88         5.64 o                         
  -1   2   2        879.44        714.55        14.38 o                         
   0   2   2       6682.53       6547.58       144.42 o                         
   1   2   2       9236.92      10088.06        74.88 o                         
   2   2   2        345.17        337.43         5.45 o                         
   3   2   2         40.58         40.75         5.44 o                         
   4   2   2         92.32         77.76         7.67 o                         
  -4   3   2         22.31         27.09         8.60 o                         
  -3   3   2         23.47         34.33         6.13 o                         
  -2   3   2         66.75         68.60         6.03 o                         
  -1   3   2       3903.54       3617.68        29.97 o                         
   0   3   2      11353.72      12963.88       159.01 o                         
   1   3   2        452.06        380.46         6.99 o                         
   2   3   2        534.70        544.02         6.57 o                         
   3   3   2        166.26        176.67         5.92 o                         
   4   3   2          8.90         13.03         7.37 o                         
  -4   4   2         17.89         17.58         7.97 o                         
  -3   4   2         27.56         28.45         5.63 o                         
  -2   4   2        459.84        453.63         7.56 o                         
  -1   4   2       6216.60       6378.86        35.14 o                         
   0   4   2       2509.29       2258.26        54.43 o                         
   1   4   2         59.52         66.64         5.74 o                         
   2   4   2          6.63          5.71         5.25 o                         
   3   4   2          4.78          9.65         4.93 o                         
   4   4   2          1.08          4.06         8.18 o                         
  -4   5   2          0.32          2.96         8.20 o                         
  -3   5   2        118.02        126.38         7.61 o                         
  -2   5   2         21.51         27.17         5.60 o                         
  -1   5   2        405.03        367.00        10.45 o                         
   0   5   2         88.39         91.54         6.56 o                         
   1   5   2        280.33        253.29         5.67 o                         
   2   5   2         57.18         64.00         5.04 o                         
   3   5   2         12.58         23.15         5.29 o                         
   4   5   2          1.19          6.02         8.31 o                         
  -4   6   2         62.68         54.86         7.84 o                         
  -3   6   2          1.32          3.37         5.84 o                         
  -2   6   2          4.13          6.43         6.42 o                         
  -1   6   2        296.52        296.82         8.38 o                         
   0   6   2        180.64        173.92         6.75 o                         
   1   6   2         44.41         47.67         5.41 o                         
   2   6   2         39.33         44.64         5.26 o                         
   3   6   2          3.24          6.97         5.81 o                         
   4   6   2         35.97         37.05         8.41 o                         
  -4   7   2         53.38         62.56         9.77 o                         
  -3   7   2         11.22         15.44         6.77 o                         
  -2   7   2        709.57        767.50        16.18 o                         
  -1   7   2         14.48         17.91         5.69 o                         
   0   7   2       4950.52       4825.21        77.62 o                         
   1   7   2       1525.77       1461.23        10.62 o                         
   2   7   2        129.21        141.08         4.95 o                         
   3   7   2          2.22          2.02         5.03 o                         
   4   7   2         25.09         26.73         6.44 o                         
  -4   8   2        206.75        176.21         8.49 o                         
  -3   8   2        160.17        176.28         7.26 o                         
  -2   8   2         10.48         15.38         5.96 o                         
  -1   8   2        229.99        227.41         7.65 o                         
   0   8   2       1324.01       1245.55        12.26 o                         
   1   8   2         33.96         40.45         4.90 o                         
   2   8   2        137.34        134.18         4.96 o                         
   3   8   2        106.94        124.75         6.89 o                         
   4   8   2         50.71         54.26         7.79 o                         
  -4   9   2         13.09         11.89         7.95 o                         
  -3   9   2        111.44        120.04         7.03 o                         
  -2   9   2        243.63        255.65         6.14 o                         
  -1   9   2        396.03        423.57         7.32 o                         
   0   9   2         78.70         71.45         6.38 o                         
   1   9   2        807.81        818.90        12.40 o                         
   2   9   2        142.47        140.38         5.02 o                         
   3   9   2        102.95        103.94         5.83 o                         
   4   9   2          8.50          9.37         7.08 o                         
  -4  10   2        166.92        134.75         9.45 o                         
  -3  10   2        323.21        323.13         7.84 o                         
  -2  10   2        168.23        184.49         6.02 o                         
  -1  10   2       2368.11       2406.96        18.02 o                         
   0  10   2        875.80        791.24        10.58 o                         
   1  10   2       1446.03       1517.58        18.21 o                         
   2  10   2        219.18        239.64         5.49 o                         
   3  10   2          0.03          4.86         6.48 o                         
   4  10   2         45.65         42.45         8.88 o                         
  -4  11   2         84.48         69.47        10.96 o                         
  -3  11   2          4.19          2.15         6.63 o                         
  -2  11   2          1.32          7.91         5.13 o                         
  -1  11   2         14.14         22.69         4.65 o                         
   0  11   2        327.45        327.14         6.04 o                         
   1  11   2         84.28         85.04         5.07 o                         
   2  11   2          2.48          6.07         5.35 o                         
   3  11   2         46.28         54.34         5.76 o                         
   4  11   2          9.12         12.85         8.74 o                         
  -4  12   2        133.24        111.79         9.51 o                         
  -3  12   2         69.49         72.85         7.87 o                         
  -2  12   2          9.42         11.68         5.08 o                         
  -1  12   2         17.34         28.58         4.97 o                         
   0  12   2       1013.94       1103.50         8.01 o                         
   1  12   2         56.06         58.76         4.81 o                         
   2  12   2          6.62         10.39         4.61 o                         
   3  12   2         21.20         26.06         7.40 o                         
   4  12   2         10.63         10.01         9.51 o                         
  -4  13   2         41.37         35.36         8.37 o                         
  -3  13   2        174.10        189.16         7.49 o                         
  -2  13   2          0.38          6.47         6.13 o                         
  -1  13   2          6.61         14.93         4.69 o                         
   0  13   2         40.00         47.27         4.79 o                         
   1  13   2        340.87        320.39         6.56 o                         
   2  13   2        372.03        402.89         5.83 o                         
   3  13   2          1.59          1.99         6.17 o                         
   4  13   2          0.82         -1.05         9.26 o                         
  -3  14   2         32.50         48.59         7.83 o                         
  -2  14   2        141.81        147.71         5.65 o                         
  -1  14   2        441.71        437.14         6.31 o                         
   0  14   2          0.62         -2.12         3.89 o                         
   1  14   2         85.19        104.73         4.97 o                         
   2  14   2         49.62         57.90         4.78 o                         
   3  14   2          2.39         10.60         5.85 o                         
  -3  15   2          0.01         10.79         6.72 o                         
  -2  15   2         33.37         34.69         5.09 o                         
  -1  15   2        283.01        251.56         6.66 o                         
   0  15   2         30.63         27.09         4.43 o                         
   1  15   2          0.58          6.08         4.42 o                         
   2  15   2        176.18        155.43         5.60 o                         
   3  15   2          5.60         13.89         6.97 o                         
  -3  16   2         86.53         83.89         7.10 o                         
  -2  16   2        545.69        543.79         6.83 o                         
  -1  16   2        101.33         99.92         5.46 o                         
   0  16   2        237.61        241.03         5.84 o                         
   1  16   2         12.52         11.33         4.28 o                         
   2  16   2          1.88          2.72         6.02 o                         
   3  16   2         78.25         84.00         7.41 o                         
  -3  17   2         28.33         28.99         7.89 o                         
  -2  17   2        293.31        286.78         6.74 o                         
  -1  17   2         44.99         52.28         5.78 o                         
   0  17   2        548.91        533.99         6.36 o                         
   1  17   2        155.62        157.80         5.08 o                         
   2  17   2        124.05        132.99         6.04 o                         
   3  17   2        155.95        154.62         8.73 o                         
  -3  18   2          9.12          5.82         6.58 o                         
  -2  18   2          3.89          9.63         6.10 o                         
  -1  18   2         47.16         55.31         6.49 o                         
   0  18   2          3.48         14.89         5.32 o                         
   1  18   2          0.01          3.42         5.74 o                         
   2  18   2          1.36          8.50         5.67 o                         
   3  18   2         69.99         59.67         7.80 o                         
  -3  19   2         30.69         34.37         7.21 o                         
  -2  19   2         21.59         18.12         5.46 o                         
  -1  19   2        633.24        638.39         9.92 o                         
   0  19   2          0.73         13.36         5.31 o                         
   1  19   2         69.12         78.60         5.08 o                         
   2  19   2        152.99        148.82         6.26 o                         
   3  19   2          1.87          3.38         7.13 o                         
  -3  20   2         24.77         33.11         7.25 o                         
  -2  20   2         28.83         29.69         5.54 o                         
  -1  20   2         22.53         23.50         5.53 o                         
   0  20   2          0.39          3.76         4.92 o                         
   1  20   2         19.55         30.93         5.22 o                         
   2  20   2          0.13          0.68         6.04 o                         
   3  20   2         72.41         54.27         7.53 o                         
  -3  21   2          2.82         -0.14        14.24 o                         
  -2  21   2          2.00          5.89         6.59 o                         
  -1  21   2         24.00         29.47         6.78 o                         
   0  21   2         20.24         20.70         5.64 o                         
   1  21   2         62.90         73.90         6.37 o                         
   2  21   2          3.69          7.70         5.74 o                         
  -2  22   2         44.16         41.10         6.29 o                         
  -1  22   2         14.46         17.26         5.88 o                         
   0  22   2         29.20         30.58         5.74 o                         
   1  22   2         22.74         22.83         6.34 o                         
   2  22   2          6.91         11.94         5.93 o                         
  -2  23   2          1.28          3.52         6.93 o                         
  -1  23   2         52.08         51.54         5.57 o                         
   0  23   2         12.40         11.42         5.61 o                         
   1  23   2         50.16         53.21         5.74 o                         
   2  23   2        104.93         88.94         6.82 o                         
  -2  24   2         25.00         16.42         6.59 o                         
  -1  24   2         40.17         39.69         6.46 o                         
   0  24   2         44.82         47.88         6.30 o                         
   1  24   2         73.24         83.59         7.61 o                         
   2  24   2         15.29         17.41         7.38 o                         
  -1  25   2          5.50          6.62         7.75 o                         
   0  25   2          1.48          8.44         6.86 o                         
   1  25   2          0.01         -0.80         5.74 o                         
  -1  26   2         34.33         38.98         7.28 o                         
   0  26   2          2.98          8.18         7.03 o                         
   1  26   2          0.33          3.20         6.73 o                         
   0  27   2         27.06         20.88         7.54 o                         
  -4   1   3          0.57          0.36         8.28 o                         
  -3   1   3         97.97        102.38         6.45 o                         
  -2   1   3        775.67        782.17        13.18 o                         
  -1   1   3          0.55          4.37         6.54 o                         
   0   1   3        256.05        218.71         8.27 o                         
   1   1   3        285.06        300.61         6.59 o                         
   2   1   3        398.60        393.86         6.59 o                         
   3   1   3         65.33         71.50         5.27 o                         
   4   1   3          1.82          2.09         6.25 o                         
  -4   2   3          1.16          3.54        10.99 o                         
  -3   2   3         17.00         23.63         5.91 o                         
  -2   2   3         13.88         12.59         6.46 o                         
  -1   2   3         19.57         18.05         7.33 o                         
   0   2   3        222.98        206.87         7.92 o                         
   1   2   3       2405.31       2284.80        27.29 o                         
   2   2   3        617.85        598.15         7.70 o                         
   3   2   3         10.21         15.03         4.72 o                         
   4   2   3          3.82          4.21         7.50 o                         
  -4   3   3         11.33          9.19         6.72 o                         
  -3   3   3        105.37        113.20         6.26 o                         
  -2   3   3        851.60        864.51        12.74 o                         
  -1   3   3        698.29        590.91        11.19 o                         
   0   3   3       2080.58       1805.10        15.57 o                         
   1   3   3          1.93          5.66         4.76 o                         
   2   3   3       1330.99       1397.12         8.92 o                         
   3   3   3        217.20        217.37         6.31 o                         
   4   3   3          0.78          9.23         7.37 o                         
  -4   4   3         21.34         21.35         9.04 o                         
  -3   4   3        432.00        460.82         8.11 o                         
  -2   4   3        201.51        203.99         8.93 o                         
  -1   4   3        187.50        144.76         8.21 o                         
   0   4   3        412.68        319.67         8.05 o                         
   1   4   3          0.30          9.19         5.40 o                         
   2   4   3         63.71         63.70         4.97 o                         
   3   4   3         10.93         12.21         5.81 o                         
   4   4   3          5.06          9.54         6.86 o                         
  -4   5   3          1.51          1.36         8.42 o                         
  -3   5   3         91.84         99.07         8.56 o                         
  -2   5   3        169.23        172.06        10.31 o                         
  -1   5   3        469.47        444.37         9.59 o                         
   0   5   3        971.24        874.05        14.89 o                         
   1   5   3         53.38         56.33         5.75 o                         
   2   5   3        919.45        883.13         8.17 o                         
   3   5   3        618.94        621.68         8.00 o                         
   4   5   3         10.45          5.67         7.39 o                         
  -4   6   3         43.20         46.02         8.88 o                         
  -3   6   3         24.34         30.04         6.44 o                         
  -2   6   3       3016.22       3226.23        48.23 o                         
  -1   6   3        617.67        541.06         8.92 o                         
   0   6   3        337.35        308.64         9.18 o                         
   1   6   3         30.48         44.54         5.07 o                         
   2   6   3          3.53          8.69         4.76 o                         
   3   6   3          4.71          8.36         4.57 o                         
   4   6   3          5.05          1.77         7.57 o                         
  -4   7   3         26.47         20.04         7.70 o                         
  -3   7   3         51.97         65.81         8.70 o                         
  -2   7   3         17.13         22.26         6.15 o                         
  -1   7   3        560.12        528.48         9.91 o                         
   0   7   3        173.40        164.79         5.96 o                         
   1   7   3        560.35        565.40         7.21 o                         
   2   7   3         31.55         32.53         4.55 o                         
   3   7   3         49.40         52.60         5.78 o                         
   4   7   3         11.75         15.40         8.62 o                         
  -4   8   3         20.96         21.38         8.53 o                         
  -3   8   3         33.57         45.06         7.31 o                         
  -2   8   3        284.63        277.45         8.28 o                         
  -1   8   3       1210.16       1196.45        16.47 o                         
   0   8   3        383.02        323.13         6.52 o                         
   1   8   3       1765.69       1726.78         9.92 o                         
   2   8   3        217.21        216.28         5.89 o                         
   3   8   3         18.77         24.21         5.72 o                         
   4   8   3          0.78          2.61         7.77 o                         
  -4   9   3         84.33         68.82        20.34 o                         
  -3   9   3        395.91        405.39         8.09 o                         
  -2   9   3        527.10        563.86         8.04 o                         
  -1   9   3        250.54        259.18         7.48 o                         
   0   9   3        732.14        693.45         7.86 o                         
   1   9   3         14.16         17.38         4.90 o                         
   2   9   3         16.22         22.36         4.66 o                         
   3   9   3         27.15         35.22         5.81 o                         
   4   9   3          2.02          6.08         7.11 o                         
  -4  10   3          2.19         -2.61         7.69 o                         
  -3  10   3         15.41         27.61         8.71 o                         
  -2  10   3          4.59          4.31         5.38 o                         
  -1  10   3        242.16        232.26         6.94 o                         
   0  10   3        232.76        248.44         6.12 o                         
   1  10   3         91.46         95.96         5.37 o                         
   2  10   3          7.58          8.04         4.75 o                         
   3  10   3         18.20         23.19         5.53 o                         
   4  10   3          0.68          8.91         7.92 o                         
  -4  11   3         22.26          6.92         8.59 o                         
  -3  11   3        912.03        963.17        23.36 o                         
  -2  11   3        379.48        393.93         6.80 o                         
  -1  11   3        132.23        134.89         6.41 o                         
   0  11   3         37.38         46.42         5.57 o                         
   1  11   3         11.13         29.07         5.32 o                         
   2  11   3          2.50         12.02         5.03 o                         
   3  11   3         11.41         17.34         5.67 o                         
   4  11   3          0.94          2.58         7.30 o                         
  -4  12   3         26.42         16.49         9.54 o                         
  -3  12   3         15.09         17.63         8.67 o                         
  -2  12   3         54.33         65.66         5.33 o                         
  -1  12   3        208.66        229.22         6.11 o                         
   0  12   3        915.56        903.60        12.48 o                         
   1  12   3        425.05        390.59         6.46 o                         
   2  12   3         98.55        100.44         5.38 o                         
   3  12   3         25.72         24.23         6.94 o                         
   4  12   3         30.73         28.06         7.49 o                         
  -4  13   3         41.01         31.99        15.78 o                         
  -3  13   3          4.46         12.20         6.26 o                         
  -2  13   3          4.08          7.41         5.55 o                         
  -1  13   3        189.45        188.92         5.73 o                         
   0  13   3         38.52         43.36         4.80 o                         
   1  13   3        494.12        533.55         6.87 o                         
   2  13   3         78.99         76.87         6.31 o                         
   3  13   3        101.28         97.83         6.54 o                         
  -3  14   3         94.03        108.72         7.46 o                         
  -2  14   3         36.41         41.22         6.49 o                         
  -1  14   3        478.87        493.18         7.07 o                         
   0  14   3        139.40        167.47         5.53 o                         
   1  14   3        463.20        463.32         8.51 o                         
   2  14   3        107.94        110.04         5.26 o                         
   3  14   3          3.78          6.60         7.06 o                         
  -3  15   3         56.01         58.64         9.25 o                         
  -2  15   3        353.64        397.86         7.36 o                         
  -1  15   3        208.40        207.64         5.37 o                         
   0  15   3          1.67          1.65         4.40 o                         
   1  15   3        249.06        255.94         5.86 o                         
   2  15   3        164.33        162.79         5.81 o                         
   3  15   3         34.80         36.43         8.08 o                         
  -3  16   3         22.87         29.08         7.31 o                         
  -2  16   3        217.97        228.58         7.02 o                         
  -1  16   3        136.98        120.13         4.93 o                         
   0  16   3        106.78        103.36         4.78 o                         
   1  16   3        112.05        114.32         5.29 o                         
   2  16   3          7.48          6.34         5.07 o                         
   3  16   3          0.34          6.90         6.77 o                         
  -3  17   3          8.07         14.66         8.38 o                         
  -2  17   3          0.41          5.52         5.57 o                         
  -1  17   3        697.22        710.86        12.53 o                         
   0  17   3          1.90          9.25         4.92 o                         
   1  17   3         13.73         18.83         4.63 o                         
   2  17   3         50.78         58.35         5.14 o                         
   3  17   3          6.33         10.22         7.39 o                         
  -3  18   3         39.80         34.19         8.81 o                         
  -2  18   3          0.69         10.02         6.03 o                         
  -1  18   3        159.36        152.24         5.99 o                         
   0  18   3        272.34        290.87         5.43 o                         
   1  18   3         19.34         32.51         4.80 o                         
   2  18   3          2.45         14.02         5.67 o                         
   3  18   3         11.32         13.43         7.62 o                         
  -3  19   3          1.29         -0.38         7.89 o                         
  -2  19   3          0.64          1.76         5.67 o                         
  -1  19   3        108.98        116.07         5.71 o                         
   0  19   3        334.80        321.12         5.98 o                         
   1  19   3         16.52         14.11         4.74 o                         
   2  19   3         15.05         14.36         6.33 o                         
   3  19   3          0.20          4.95         7.16 o                         
  -3  20   3          0.12         11.66        10.03 o                         
  -2  20   3         25.04         25.77         6.02 o                         
  -1  20   3          5.40          4.24         4.94 o                         
   0  20   3        348.16        330.62         7.93 o                         
   1  20   3         19.37         22.23         5.34 o                         
   2  20   3          3.09         10.91         5.63 o                         
   3  20   3         29.97         23.31         7.97 o                         
  -2  21   3         23.85         25.18         6.20 o                         
  -1  21   3         19.29         21.35         5.71 o                         
   0  21   3         42.17         44.12         5.75 o                         
   1  21   3        125.06        138.18         5.23 o                         
   2  21   3          7.85         10.07         6.59 o                         
  -2  22   3         23.08         30.85         7.59 o                         
  -1  22   3         24.72         32.94         6.03 o                         
   0  22   3        230.11        215.65         6.91 o                         
   1  22   3         14.16         15.38         6.09 o                         
   2  22   3          4.27          3.04         6.56 o                         
  -2  23   3          3.62          6.59         6.51 o                         
  -1  23   3         17.28         17.05         6.15 o                         
   0  23   3         90.93         82.25         6.73 o                         
   1  23   3         14.09         20.87         5.84 o                         
   2  23   3          6.56         10.63         6.58 o                         
  -2  24   3          1.79          9.80         7.22 o                         
  -1  24   3          1.52         -0.43         5.85 o                         
   0  24   3          0.70          7.15         5.80 o                         
   1  24   3          0.59          1.80         6.30 o                         
   2  24   3          0.82          2.70         6.35 o                         
  -1  25   3         32.10         36.26         5.91 o                         
   0  25   3          0.01          2.59         5.66 o                         
   1  25   3          3.94          3.71         5.88 o                         
  -1  26   3          0.45          2.40         6.02 o                         
   0  26   3          3.86          4.72         6.23 o                         
   1  26   3         30.42         19.80         8.14 o                         
   0  27   3         46.89         33.05         7.01 o                         
  -4   0   4        131.90        116.62        11.16 o                         
  -3   0   4        197.58        222.52        10.05 o                         
  -2   0   4        161.66        162.68        11.09 o                         
  -1   0   4         35.24         20.07         9.53 o                         
   0   0   4       5645.43       5462.91        46.74 o                         
   1   0   4       2307.17       2321.03        24.43 o                         
   2   0   4       4495.87       4875.58        48.21 o                         
   3   0   4        790.53        805.88        22.16 o                         
   4   0   4         27.44         36.41         7.76 o                         
  -4   1   4          3.22          5.09         9.87 o                         
  -3   1   4          8.41          8.61         6.22 o                         
  -2   1   4         29.31         37.37         7.23 o                         
  -1   1   4          3.63          1.92         6.60 o                         
   0   1   4       2159.70       2019.55        16.65 o                         
   1   1   4       1146.24       1078.03        12.61 o                         
   2   1   4        172.99        184.53         6.44 o                         
   3   1   4        340.81        348.76         6.08 o                         
   4   1   4          1.44          3.28         6.84 o                         
  -4   2   4          4.28          1.42         7.59 o                         
  -3   2   4          2.67          9.78         6.58 o                         
  -2   2   4          0.30          4.72         7.05 o                         
  -1   2   4          5.10         13.23         6.20 o                         
   0   2   4        161.10        169.89         7.46 o                         
   1   2   4        128.69        118.93         5.95 o                         
   2   2   4       2256.50       2335.37        15.74 o                         
   3   2   4        100.71         96.71         5.33 o                         
   4   2   4         30.55         36.09         6.49 o                         
  -4   3   4         17.55         18.37         8.57 o                         
  -3   3   4         29.74         29.45         6.17 o                         
  -2   3   4         51.63         63.67         9.40 o                         
  -1   3   4       1616.95       1431.01        29.36 o                         
   0   3   4        101.89        128.56         6.36 o                         
   1   3   4         40.64         40.72         6.86 o                         
   2   3   4          5.33         15.71         5.85 o                         
   3   3   4        473.57        488.46         6.41 o                         
   4   3   4         36.61         27.90         6.49 o                         
  -4   4   4          1.88          5.43         9.79 o                         
  -3   4   4         86.83         92.68         7.89 o                         
  -2   4   4        193.13        201.96         9.66 o                         
  -1   4   4          3.55         11.05         6.42 o                         
   0   4   4        252.83        256.71         8.45 o                         
   1   4   4         58.68         71.05         5.96 o                         
   2   4   4        371.31        368.24         6.27 o                         
   3   4   4        164.20        170.60         5.58 o                         
   4   4   4          4.12          5.80         8.40 o                         
  -4   5   4         28.41         27.28        10.07 o                         
  -3   5   4          1.89          1.91         6.11 o                         
  -2   5   4          6.46          3.88         7.50 o                         
  -1   5   4         10.42         12.16         6.45 o                         
   0   5   4        257.94        229.84         6.68 o                         
   1   5   4        169.84        160.42         6.44 o                         
   2   5   4          9.66         16.86         4.86 o                         
   3   5   4          6.42          1.83         6.50 o                         
   4   5   4         58.34         52.95         8.57 o                         
  -4   6   4        105.19         98.20        10.39 o                         
  -3   6   4         58.88         56.19         7.05 o                         
  -2   6   4        165.57        171.76        10.01 o                         
  -1   6   4       2221.08       2157.11        34.11 o                         
   0   6   4       1149.92       1119.71        13.11 o                         
   1   6   4         21.84         23.14         5.71 o                         
   2   6   4        238.33        236.23         5.13 o                         
   3   6   4        104.92         99.75         5.05 o                         
   4   6   4         54.27         51.08         6.74 o                         
  -4   7   4          0.95          3.70         7.72 o                         
  -3   7   4         34.68         43.21         8.52 o                         
  -2   7   4        599.39        598.94        11.95 o                         
  -1   7   4       5425.84       5812.83        83.44 o                         
   0   7   4        229.25        211.45         6.58 o                         
   1   7   4        152.45        160.35         6.15 o                         
   2   7   4         21.10         30.45         5.00 o                         
   3   7   4         70.30         67.16         5.10 o                         
   4   7   4          2.64          7.37         7.73 o                         
  -4   8   4          8.96         14.32         7.93 o                         
  -3   8   4         49.35         50.81         6.65 o                         
  -2   8   4          0.90          4.66         7.71 o                         
  -1   8   4         80.45         89.97         6.68 o                         
   0   8   4         14.37         15.91         5.96 o                         
   1   8   4        226.85        262.85         5.66 o                         
   2   8   4          2.27          6.36         5.29 o                         
   3   8   4         16.92         14.86         5.78 o                         
   4   8   4         31.93         30.28         8.95 o                         
  -4   9   4          1.96          3.55         7.23 o                         
  -3   9   4         49.14         59.96         6.80 o                         
  -2   9   4         34.29         39.67         7.96 o                         
  -1   9   4          5.84         11.23         6.11 o                         
   0   9   4       1790.40       1788.33        24.16 o                         
   1   9   4        234.79        227.50         5.17 o                         
   2   9   4          3.81         13.93         4.63 o                         
   3   9   4         12.14         12.82         4.72 o                         
   4   9   4         44.83         33.93         8.90 o                         
  -4  10   4          0.04          3.62         7.78 o                         
  -3  10   4         67.51         87.08         8.13 o                         
  -2  10   4        123.79        134.73         7.75 o                         
  -1  10   4        149.77        156.92         6.12 o                         
   0  10   4       2488.76       2692.48        35.23 o                         
   1  10   4         99.94         92.32         4.67 o                         
   2  10   4        438.21        469.75         6.13 o                         
   3  10   4         40.96         41.48         5.22 o                         
   4  10   4          0.30          2.51         9.05 o                         
  -4  11   4         12.74          7.02         8.09 o                         
  -3  11   4        121.75        130.07         8.03 o                         
  -2  11   4         42.44         37.59         6.33 o                         
  -1  11   4        149.26        140.94         5.91 o                         
   0  11   4        325.09        325.06         7.09 o                         
   1  11   4         35.55         33.91         4.66 o                         
   2  11   4          2.34          8.10         4.71 o                         
   3  11   4          2.98         11.66         6.21 o                         
   4  11   4         10.12         10.18         8.11 o                         
  -4  12   4         11.65          0.28         9.23 o                         
  -3  12   4          1.13         -3.83         6.88 o                         
  -2  12   4        134.08        119.12         5.97 o                         
  -1  12   4         12.09         15.51         5.74 o                         
   0  12   4        109.34        113.64         4.72 o                         
   1  12   4        239.20        256.98         5.44 o                         
   2  12   4        113.20        123.38         4.90 o                         
   3  12   4          0.01          5.90         5.29 o                         
  -4  13   4         21.71          9.98        18.38 o                         
  -3  13   4         44.28         43.36         7.11 o                         
  -2  13   4        765.85        737.30         7.66 o                         
  -1  13   4        254.38        259.51         6.48 o                         
   0  13   4        415.58        391.06         6.16 o                         
   1  13   4        563.43        534.82        10.00 o                         
   2  13   4         23.46         21.21         4.76 o                         
   3  13   4         31.92         39.86         6.38 o                         
  -3  14   4          7.08         11.96         7.01 o                         
  -2  14   4          8.73         11.65         5.59 o                         
  -1  14   4         23.38         25.95         6.10 o                         
   0  14   4          7.15         11.29         4.76 o                         
   1  14   4         87.35         87.60         5.67 o                         
   2  14   4         77.52         98.40         6.95 o                         
   3  14   4         17.91         16.34         6.06 o                         
  -3  15   4         24.17         31.24         6.62 o                         
  -2  15   4         15.40         15.61         5.50 o                         
  -1  15   4         89.39         98.93         5.23 o                         
   0  15   4         47.06         51.58         5.23 o                         
   1  15   4         43.49         44.39         4.65 o                         
   2  15   4         34.74         37.09         5.13 o                         
   3  15   4         52.90         41.12         6.36 o                         
  -3  16   4        137.64        139.80         8.69 o                         
  -2  16   4        114.89        121.41         5.67 o                         
  -1  16   4         62.17         68.74         4.77 o                         
   0  16   4         73.36         70.96         5.69 o                         
   1  16   4         70.88         89.76         5.45 o                         
   2  16   4        134.92        133.72         5.50 o                         
   3  16   4         68.17         67.53         7.60 o                         
  -3  17   4         46.11         46.71         6.93 o                         
  -2  17   4          8.61         10.09         5.70 o                         
  -1  17   4         96.80         86.48         5.60 o                         
   0  17   4        463.83        424.34         6.08 o                         
   1  17   4          0.84          7.85         4.65 o                         
   2  17   4          9.33         13.17         4.53 o                         
   3  17   4          5.76          5.06         6.30 o                         
  -3  18   4         77.87         62.79         8.12 o                         
  -2  18   4          5.23          8.13         5.53 o                         
  -1  18   4         12.02         17.49         5.89 o                         
   0  18   4         42.05         54.85         5.46 o                         
   1  18   4         77.43         70.30         5.72 o                         
   2  18   4         11.29          8.80         5.11 o                         
   3  18   4          0.25          5.88         7.75 o                         
  -3  19   4         44.34         31.59         8.93 o                         
  -2  19   4         13.61         13.28         5.82 o                         
  -1  19   4         31.80         37.91         5.54 o                         
   0  19   4        111.03        126.13         4.87 o                         
   1  19   4        165.48        170.65         4.88 o                         
   2  19   4         26.90         27.59         5.26 o                         
   3  19   4         14.38         20.36         8.16 o                         
  -3  20   4         17.40          9.75         9.05 o                         
  -2  20   4         13.89         10.70         6.03 o                         
  -1  20   4         16.53         19.26         5.33 o                         
   0  20   4         10.60         16.92         5.20 o                         
   1  20   4        192.09        190.81         5.84 o                         
   2  20   4         64.14         66.66         6.71 o                         
  -2  21   4         24.64         22.45         6.29 o                         
  -1  21   4         82.45         83.42         5.35 o                         
   0  21   4          3.21          2.06         5.21 o                         
   1  21   4         20.18         23.31         5.94 o                         
   2  21   4          3.68          9.08         5.88 o                         
  -2  22   4          1.20          9.11         6.95 o                         
  -1  22   4          0.56          2.54         6.39 o                         
   0  22   4          0.01          1.36         5.13 o                         
   1  22   4          9.16          1.56         6.10 o                         
   2  22   4          8.39         10.29         7.65 o                         
  -2  23   4          2.44          2.13         6.02 o                         
  -1  23   4         48.76         53.83         5.90 o                         
   0  23   4         30.52         34.72         5.43 o                         
   1  23   4         80.38         75.96         6.19 o                         
   2  23   4          0.11          2.53         7.21 o                         
  -2  24   4          2.31          1.99         7.47 o                         
  -1  24   4         16.52         13.72         6.07 o                         
   0  24   4          0.11          9.75         6.23 o                         
   1  24   4          0.23          5.82         6.06 o                         
   2  24   4          1.78         -0.19         9.19 o                         
  -1  25   4         22.91         21.82         6.32 o                         
   0  25   4          0.69          3.52         6.54 o                         
   1  25   4          0.64          4.03         6.61 o                         
  -1  26   4         16.43         15.53         7.37 o                         
   0  26   4          0.01          2.36         6.81 o                         
   1  26   4          0.18         -3.00         6.64 o                         
  -4   1   5        190.10        180.36         8.92 o                         
  -3   1   5        247.80        264.84         7.82 o                         
  -2   1   5          7.36         18.23         6.63 o                         
  -1   1   5        294.40        301.26         8.24 o                         
   0   1   5         47.21         49.07         5.38 o                         
   1   1   5       1361.13       1391.31        10.22 o                         
   2   1   5        780.60        828.34         9.08 o                         
   3   1   5         76.27         78.18         4.84 o                         
   4   1   5         33.34         26.28         6.18 o                         
  -4   2   5          5.48          9.17         9.09 o                         
  -3   2   5         93.26         97.36         8.19 o                         
  -2   2   5         41.91         43.35         6.71 o                         
  -1   2   5        207.56        232.22         7.68 o                         
   0   2   5       1912.37       1833.11        14.11 o                         
   1   2   5        233.24        232.35         6.71 o                         
   2   2   5        359.99        374.63         6.44 o                         
   3   2   5        211.58        212.94         5.26 o                         
   4   2   5          3.08          9.24         5.45 o                         
  -4   3   5        102.29        110.15         9.69 o                         
  -3   3   5         64.77         73.21         8.71 o                         
  -2   3   5        255.17        261.36         9.42 o                         
  -1   3   5       2043.63       2002.29        16.45 o                         
   0   3   5        433.62        407.09         7.73 o                         
   1   3   5       1053.37       1027.95         9.12 o                         
   2   3   5          2.34          4.94         5.09 o                         
   3   3   5         74.64         77.64         5.12 o                         
   4   3   5        179.88        163.84         6.61 o                         
  -4   4   5         48.10         46.13        10.20 o                         
  -3   4   5        301.02        309.37         7.77 o                         
  -2   4   5       1284.92       1324.69        14.60 o                         
  -1   4   5        292.40        294.97         8.81 o                         
   0   4   5          0.26          2.67         5.04 o                         
   1   4   5          2.40          5.35         7.27 o                         
   2   4   5         76.35         83.54         7.58 o                         
   3   4   5          7.34         25.64         4.91 o                         
   4   4   5          1.17          2.30         6.14 o                         
  -4   5   5          1.25          6.45         8.84 o                         
  -3   5   5          1.69          5.31         7.69 o                         
  -2   5   5        173.86        177.35        10.37 o                         
  -1   5   5        344.50        350.84         8.04 o                         
   0   5   5        656.88        615.73        12.17 o                         
   1   5   5        517.20        462.35         7.23 o                         
   2   5   5        180.17        178.50         5.58 o                         
   3   5   5         39.25         41.04         5.19 o                         
   4   5   5         23.83         21.49         6.73 o                         
  -4   6   5         16.89         19.94         8.88 o                         
  -3   6   5        190.45        180.75         7.70 o                         
  -2   6   5        270.07        302.84        17.64 o                         
  -1   6   5        159.52        178.80         6.89 o                         
   0   6   5        262.13        268.17         6.54 o                         
   1   6   5         13.95         16.93         5.58 o                         
   2   6   5        261.75        253.82         6.45 o                         
   3   6   5         73.29         81.69         5.74 o                         
   4   6   5          0.02          9.07         5.88 o                         
  -4   7   5         65.07         56.73        10.39 o                         
  -3   7   5         61.31         61.23         7.29 o                         
  -2   7   5         20.04         25.87         9.50 o                         
  -1   7   5        316.61        308.10         7.69 o                         
   0   7   5       1181.92       1214.21        22.86 o                         
   1   7   5         80.77         84.78         6.18 o                         
   2   7   5         19.62         28.42         4.71 o                         
   3   7   5         54.38         49.49         5.80 o                         
   4   7   5          0.99          1.48         6.01 o                         
  -4   8   5         63.82         54.37         9.05 o                         
  -3   8   5         85.13         90.17         8.75 o                         
  -2   8   5        245.23        231.79         8.06 o                         
  -1   8   5        770.67        779.07        13.85 o                         
   0   8   5        270.69        276.98         7.52 o                         
   1   8   5         55.73         51.53         5.47 o                         
   2   8   5          6.18         10.19         4.23 o                         
   3   8   5          0.29          7.08         5.23 o                         
   4   8   5          1.59          4.19         7.36 o                         
  -4   9   5          9.98         17.68         8.89 o                         
  -3   9   5         37.00         41.15         6.89 o                         
  -2   9   5         79.28         76.22         7.44 o                         
  -1   9   5          9.65         16.63         5.53 o                         
   0   9   5         22.80         26.40         5.44 o                         
   1   9   5       1066.51       1085.85        11.30 o                         
   2   9   5         25.77         29.62         5.03 o                         
   3   9   5         81.11         75.10         5.22 o                         
   4   9   5          3.19          4.45         6.82 o                         
  -4  10   5          8.74          9.85         9.03 o                         
  -3  10   5          4.77          0.47         7.49 o                         
  -2  10   5         19.95         35.47        12.66 o                         
  -1  10   5        109.05        110.16         6.25 o                         
   0  10   5        251.61        246.57         6.09 o                         
   1  10   5        359.41        349.39         5.94 o                         
   2  10   5        113.45        109.72         4.83 o                         
   3  10   5          0.51          4.44         5.75 o                         
   4  10   5         10.99         11.71         7.06 o                         
  -4  11   5         13.71          6.86        10.45 o                         
  -3  11   5         10.29         22.86         6.85 o                         
  -2  11   5         76.59         84.23         7.42 o                         
  -1  11   5          8.18         10.51         6.56 o                         
   0  11   5        931.46        968.56        10.31 o                         
   1  11   5        185.47        220.10         6.33 o                         
   2  11   5          9.74          2.54         5.11 o                         
   3  11   5         19.36         24.71         5.88 o                         
  -4  12   5          0.48          4.45        10.54 o                         
  -3  12   5         25.25         25.20         6.79 o                         
  -2  12   5         13.83         29.54         8.84 o                         
  -1  12   5        580.24        537.74         6.66 o                         
   0  12   5         97.28         90.09         5.65 o                         
   1  12   5         14.10         17.10         4.39 o                         
   2  12   5          5.08         -3.00         4.86 o                         
   3  12   5         15.74          9.85         6.34 o                         
  -3  13   5        100.78        101.45         8.24 o                         
  -2  13   5        355.31        366.36         8.17 o                         
  -1  13   5          9.77         19.05         5.07 o                         
   0  13   5         96.64         91.14         4.94 o                         
   1  13   5          0.12          7.49         4.66 o                         
   2  13   5         36.20         40.39         4.60 o                         
   3  13   5          0.27          5.08         5.64 o                         
  -3  14   5          5.06         10.34         9.24 o                         
  -2  14   5         22.08         27.21         6.20 o                         
  -1  14   5        131.65        143.72         6.04 o                         
   0  14   5          5.99          8.47         4.73 o                         
   1  14   5          1.48          8.37         4.46 o                         
   2  14   5          0.27          5.95         5.02 o                         
   3  14   5          1.00          3.91         6.11 o                         
  -3  15   5          1.64          4.73         8.19 o                         
  -2  15   5        137.40        136.00         5.52 o                         
  -1  15   5        500.94        522.43         7.34 o                         
   0  15   5         46.37         39.63         4.57 o                         
   1  15   5         25.09         25.80         4.97 o                         
   2  15   5          3.76          4.01         5.69 o                         
   3  15   5          5.98         12.94         5.47 o                         
  -3  16   5         79.69         73.96         7.67 o                         
  -2  16   5          1.18          8.43         5.95 o                         
  -1  16   5        215.97        234.39         6.43 o                         
   0  16   5         14.73         17.48         5.61 o                         
   1  16   5          0.68          2.78         5.72 o                         
   2  16   5         34.27         31.51         5.66 o                         
   3  16   5         31.54         28.75         6.65 o                         
  -3  17   5         10.54         12.89         8.53 o                         
  -2  17   5         15.46         22.05         6.37 o                         
  -1  17   5          9.33         16.77         5.96 o                         
   0  17   5        216.77        223.35         5.89 o                         
   1  17   5         91.83         94.83         5.38 o                         
   2  17   5          4.85          6.75         5.62 o                         
   3  17   5          0.75          1.55         5.29 o                         
  -3  18   5          4.34          5.97         7.81 o                         
  -2  18   5        242.99        261.18         7.85 o                         
  -1  18   5         46.74         56.46         5.65 o                         
   0  18   5          2.56          8.59         5.41 o                         
   1  18   5         18.02         20.65         5.16 o                         
   2  18   5          0.18          4.97         5.90 o                         
   3  18   5          2.01          1.04         6.49 o                         
  -3  19   5          2.31          2.63         7.22 o                         
  -2  19   5         30.57         32.77         6.18 o                         
  -1  19   5          0.49          6.96         5.21 o                         
   0  19   5        284.50        299.87         6.36 o                         
   1  19   5          0.05         -0.01         5.60 o                         
   2  19   5        101.58         92.05         5.23 o                         
   3  19   5          3.65          9.06         8.52 o                         
  -2  20   5          1.20          2.94         6.70 o                         
  -1  20   5          0.86          6.67         5.74 o                         
   0  20   5         18.18         17.74         5.59 o                         
   1  20   5         88.61         91.13         6.46 o                         
   2  20   5         44.21         41.92         5.54 o                         
  -2  21   5         25.28         37.04         6.99 o                         
  -1  21   5          0.40          4.87         4.91 o                         
   0  21   5         10.48         22.97         4.84 o                         
   1  21   5         50.87         49.62         4.83 o                         
   2  21   5         16.13         13.37         5.08 o                         
  -2  22   5         46.27         39.89         7.15 o                         
  -1  22   5         18.85         22.86         6.16 o                         
   0  22   5         24.89         27.30         5.05 o                         
   1  22   5         81.92         77.31         5.63 o                         
   2  22   5         45.01         38.63         6.86 o                         
  -2  23   5          3.08          7.41         6.84 o                         
  -1  23   5         22.04         22.83         6.27 o                         
   0  23   5          0.63         -0.47         5.41 o                         
   1  23   5         10.68         12.69         5.05 o                         
   2  23   5          0.44          9.66         6.31 o                         
  -1  24   5          8.82         11.68         6.20 o                         
   0  24   5         11.65         16.81         5.35 o                         
   1  24   5         21.88         21.35         6.69 o                         
  -1  25   5         24.63         20.25         6.45 o                         
   0  25   5         62.66         51.07         7.30 o                         
   1  25   5          0.40          5.98         5.66 o                         
   0  26   5         30.79         28.23         6.97 o                         
  -4   0   6         26.01         21.66        11.90 o                         
  -3   0   6          3.77          8.43        11.13 o                         
  -2   0   6         47.77         69.27         9.91 o                         
  -1   0   6        157.51        138.62        10.79 o                         
   0   0   6         17.75         52.14         9.94 o                         
   1   0   6        479.84        461.42        13.07 o                         
   2   0   6         51.77         46.19         9.32 o                         
   3   0   6        891.23        945.92        25.52 o                         
   4   0   6        488.21        406.94        19.60 o                         
  -4   1   6         96.12         93.92        10.55 o                         
  -3   1   6          1.81          5.71         8.33 o                         
  -2   1   6         35.66         50.75         6.96 o                         
  -1   1   6         27.87         18.10         6.30 o                         
   0   1   6        502.30        474.69         7.99 o                         
   1   1   6        227.17        244.17         6.09 o                         
   2   1   6        226.21        225.51         5.62 o                         
   3   1   6        148.94        155.21         5.96 o                         
   4   1   6         56.31         62.26         6.00 o                         
  -4   2   6         52.26         48.30         8.12 o                         
  -3   2   6         33.72         39.27         9.80 o                         
  -2   2   6        250.66        269.80         8.54 o                         
  -1   2   6        214.07        203.89         6.36 o                         
   0   2   6        273.19        291.76         7.28 o                         
   1   2   6         21.41         25.54         5.60 o                         
   2   2   6         42.13         52.92         5.52 o                         
   3   2   6        468.95        472.63         8.26 o                         
   4   2   6         10.16         12.98         6.75 o                         
  -4   3   6        247.49        235.14        10.83 o                         
  -3   3   6         16.89         23.23        10.62 o                         
  -2   3   6        443.91        444.99        10.02 o                         
  -1   3   6        718.02        747.34        13.09 o                         
   0   3   6        395.97        417.45         7.80 o                         
   1   3   6        155.25        171.34         5.73 o                         
   2   3   6          3.56          1.70         5.01 o                         
   3   3   6         62.12         64.71         5.33 o                         
   4   3   6        247.94        210.32         6.80 o                         
  -4   4   6         16.76         19.93         9.78 o                         
  -3   4   6         84.62         83.90        11.10 o                         
  -2   4   6        533.15        521.86        15.79 o                         
  -1   4   6       1003.49       1026.01        21.87 o                         
   0   4   6        414.98        436.24         7.42 o                         
   1   4   6        109.56        107.50         5.92 o                         
   2   4   6          4.79          4.57         6.62 o                         
   3   4   6          0.25          3.25         4.84 o                         
   4   4   6         12.78         13.45         6.28 o                         
  -4   5   6          3.30          3.20        10.17 o                         
  -3   5   6         10.04         13.23         8.97 o                         
  -2   5   6         22.74         36.49         7.03 o                         
  -1   5   6        110.80        110.36         6.58 o                         
   0   5   6        493.17        511.88        10.41 o                         
   1   5   6         27.12         36.41         5.13 o                         
   2   5   6         62.19         62.27         5.14 o                         
   3   5   6         92.08         86.78         4.87 o                         
   4   5   6          3.78          1.56         6.39 o                         
  -4   6   6         35.30         38.69        10.35 o                         
  -3   6   6         14.68         25.41         8.86 o                         
  -2   6   6         77.63         66.89         9.73 o                         
  -1   6   6       1164.89       1213.76        23.76 o                         
   0   6   6       2301.70       2323.89        26.46 o                         
   1   6   6        699.57        694.90        30.14 o                         
   2   6   6         24.95         19.15         5.44 o                         
   3   6   6          0.07          5.19         5.64 o                         
   4   6   6         12.82         13.86         6.07 o                         
  -4   7   6          0.04         -2.05        10.37 o                         
  -3   7   6        122.04        103.70        10.47 o                         
  -2   7   6         62.49         61.87         8.18 o                         
  -1   7   6         27.68         21.75         6.60 o                         
   0   7   6        666.26        707.85        20.99 o                         
   1   7   6         11.98         25.30         5.76 o                         
   2   7   6         37.59         42.50         5.19 o                         
   3   7   6          0.67          8.33         5.57 o                         
   4   7   6         12.87          6.91         6.92 o                         
  -4   8   6          3.78         -1.92         9.18 o                         
  -3   8   6         16.96         17.79         6.75 o                         
  -2   8   6         91.15         83.13        10.12 o                         
  -1   8   6        186.07        197.10         6.39 o                         
   0   8   6         59.60         57.21         5.70 o                         
   1   8   6       1034.18       1081.60        20.94 o                         
   2   8   6          3.58         10.84         5.52 o                         
   3   8   6          0.01          4.89         6.22 o                         
   4   8   6          3.60          5.39         6.63 o                         
  -4   9   6          1.59          4.30         9.12 o                         
  -3   9   6         18.19         22.16         6.82 o                         
  -2   9   6        181.18        176.73         8.04 o                         
  -1   9   6        481.45        466.55        11.06 o                         
   0   9   6        323.43        323.74         6.36 o                         
   1   9   6        465.61        464.78         7.28 o                         
   2   9   6         65.16         73.95         4.98 o                         
   3   9   6         24.53         28.41         6.27 o                         
  -4  10   6          1.83          1.12         9.18 o                         
  -3  10   6         22.16         32.64         8.39 o                         
  -2  10   6         78.07         70.17        10.27 o                         
  -1  10   6         14.51         21.05         5.85 o                         
   0  10   6         51.56         53.11         6.02 o                         
   1  10   6         30.28         26.98         5.01 o                         
   2  10   6        228.81        248.88         5.55 o                         
   3  10   6          6.88         10.90         7.71 o                         
  -4  11   6         11.75          9.48        18.21 o                         
  -3  11   6         31.67         34.13         7.83 o                         
  -2  11   6          2.63         -1.15         7.18 o                         
  -1  11   6        140.48        127.28         6.45 o                         
   0  11   6         48.80         53.60         5.20 o                         
   1  11   6         27.26         43.75         5.04 o                         
   2  11   6         25.31         30.55         5.34 o                         
   3  11   6          4.05          1.56         6.41 o                         
  -3  12   6         17.65         19.20         7.16 o                         
  -2  12   6          2.26          7.35         8.53 o                         
  -1  12   6          3.48          3.78         5.98 o                         
   0  12   6        165.31        156.20         5.38 o                         
   1  12   6        172.72        184.02         5.89 o                         
   2  12   6         14.41         18.81         4.51 o                         
   3  12   6         58.87         56.86         7.21 o                         
  -3  13   6         12.13          8.16         7.24 o                         
  -2  13   6         40.63         44.12         7.47 o                         
  -1  13   6         14.13         22.95         5.27 o                         
   0  13   6        406.19        373.17         6.89 o                         
   1  13   6          2.47          9.75         5.36 o                         
   2  13   6         74.31         71.70         5.48 o                         
   3  13   6          0.46         11.19         6.13 o                         
  -3  14   6         28.73         24.24         7.47 o                         
  -2  14   6          1.91          4.94         7.38 o                         
  -1  14   6        216.20        242.32         6.67 o                         
   0  14   6        141.94        142.75         5.27 o                         
   1  14   6          1.52          7.47         5.13 o                         
   2  14   6          0.18          1.72         5.17 o                         
   3  14   6          1.18          0.52         6.23 o                         
  -3  15   6          0.35         -2.25         8.51 o                         
  -2  15   6         52.50         63.23         7.89 o                         
  -1  15   6         73.04         68.69         5.57 o                         
   0  15   6         28.77         32.80         6.20 o                         
   1  15   6          0.70          2.26         4.90 o                         
   2  15   6         68.24         71.00         7.38 o                         
   3  15   6         15.20         11.97         6.36 o                         
  -3  16   6         66.66         54.60        10.05 o                         
  -2  16   6        147.07        137.85         6.24 o                         
  -1  16   6         34.44         36.54         5.28 o                         
   0  16   6         11.34         12.89         5.36 o                         
   1  16   6        160.88        154.53         5.51 o                         
   2  16   6          6.44         14.02         5.26 o                         
   3  16   6          0.02          3.51         6.98 o                         
  -3  17   6         32.18         27.51         7.97 o                         
  -2  17   6         15.13         27.93         5.65 o                         
  -1  17   6         24.91         23.01         5.66 o                         
   0  17   6         74.96         78.16         4.95 o                         
   1  17   6        143.72        165.66         5.54 o                         
   2  17   6          3.02          7.38         4.86 o                         
   3  17   6         30.90         29.59         6.74 o                         
  -3  18   6          3.18          1.59         7.29 o                         
  -2  18   6        105.52         98.65         6.12 o                         
  -1  18   6          0.13          7.54         5.61 o                         
   0  18   6         14.95         19.56         5.42 o                         
   1  18   6          0.61          1.55         5.59 o                         
   2  18   6          0.21          0.74         5.57 o                         
   3  18   6         14.64         12.82         6.64 o                         
  -3  19   6          8.06         -4.25        10.44 o                         
  -2  19   6          2.90          2.47         5.99 o                         
  -1  19   6          0.47          7.50         6.84 o                         
   0  19   6          0.73          5.13         5.24 o                         
   1  19   6        208.80        190.11         9.16 o                         
   2  19   6         65.33         70.39         6.39 o                         
  -2  20   6          1.33          2.29         6.42 o                         
  -1  20   6          2.02          0.29         5.08 o                         
   0  20   6         20.59         23.89         5.80 o                         
   1  20   6        153.57        161.98         5.34 o                         
   2  20   6          0.01         -0.58         5.54 o                         
  -2  21   6         14.31         21.67         7.06 o                         
  -1  21   6          2.17          4.49         5.30 o                         
   0  21   6          7.76          7.04         5.86 o                         
   1  21   6          6.20         11.94         6.64 o                         
   2  21   6         38.51         33.65         5.91 o                         
  -2  22   6          0.08          9.12         6.89 o                         
  -1  22   6          7.42          8.12         5.77 o                         
   0  22   6         32.63         32.50         5.78 o                         
   1  22   6          0.04          0.70         6.73 o                         
   2  22   6         28.55         25.12         6.03 o                         
  -2  23   6          1.21          1.54         7.50 o                         
  -1  23   6         56.48         64.11         6.12 o                         
   0  23   6          2.31          4.97         5.87 o                         
   1  23   6          1.85         -4.71         5.71 o                         
  -1  24   6         27.95         25.39         6.24 o                         
   0  24   6         26.83         20.27         5.55 o                         
   1  24   6         30.25         30.02         6.20 o                         
  -1  25   6          3.04          4.79         6.98 o                         
   0  25   6          4.13          6.45         5.99 o                         
   1  25   6          2.71          2.01         7.55 o                         
  -4   1   7          0.77          6.17         8.46 o                         
  -3   1   7        537.51        571.32        11.86 o                         
  -2   1   7        196.93        200.20         7.10 o                         
  -1   1   7         62.32         76.72         6.20 o                         
   0   1   7         43.22         67.29         5.75 o                         
   1   1   7          4.84          3.12         5.38 o                         
   2   1   7          1.21          2.72         4.65 o                         
   3   1   7          2.17         14.95         5.61 o                         
   4   1   7         12.53         14.82         6.37 o                         
  -4   2   7         60.15         51.10         8.52 o                         
  -3   2   7          0.35          2.24         9.63 o                         
  -2   2   7        103.44        116.06         6.92 o                         
  -1   2   7        584.78        598.23         9.64 o                         
   0   2   7          0.49          3.28         5.21 o                         
   1   2   7        322.26        308.23         6.84 o                         
   2   2   7         34.68         44.21         5.48 o                         
   3   2   7          3.22          1.16         5.22 o                         
   4   2   7          2.38          5.51         6.03 o                         
  -4   3   7         29.22         26.70         8.37 o                         
  -3   3   7         82.59         88.80        11.01 o                         
  -2   3   7         21.13         22.38         6.32 o                         
  -1   3   7          0.88          7.06         5.95 o                         
   0   3   7        316.92        305.99         8.95 o                         
   1   3   7        542.68        564.62         6.73 o                         
   2   3   7         48.13         55.61         6.90 o                         
   3   3   7         31.17         35.35         5.09 o                         
   4   3   7         48.08         33.48         6.60 o                         
  -4   4   7         77.25         71.89         8.46 o                         
  -3   4   7        199.97        193.94         9.31 o                         
  -2   4   7        119.69        102.74         8.18 o                         
  -1   4   7        179.66        189.24         7.26 o                         
   0   4   7        220.05        223.49         6.30 o                         
   1   4   7         59.22         57.87         4.93 o                         
   2   4   7         87.51         95.18         6.21 o                         
   3   4   7          5.36         14.40         5.98 o                         
   4   4   7          6.77         10.72         6.19 o                         
  -4   5   7          0.02          1.18         9.42 o                         
  -3   5   7         67.07         71.50         9.10 o                         
  -2   5   7         10.53         13.11         6.31 o                         
  -1   5   7         91.53         88.51         5.73 o                         
   0   5   7       2203.01       2275.20        19.77 o                         
   1   5   7          1.50          0.29         5.17 o                         
   2   5   7         11.34         11.41         5.53 o                         
   3   5   7         71.93         81.72         6.33 o                         
   4   5   7          7.65         11.95         6.49 o                         
  -4   6   7          1.46          4.77         9.76 o                         
  -3   6   7         11.55          7.12        10.65 o                         
  -2   6   7        180.34        171.54        10.75 o                         
  -1   6   7        119.60        140.79         6.51 o                         
   0   6   7        148.75        165.70         6.11 o                         
   1   6   7         99.87        113.16         7.03 o                         
   2   6   7        204.52        188.36         6.67 o                         
   3   6   7        152.43        157.88         5.84 o                         
  -4   7   7          2.27         -0.11         9.19 o                         
  -3   7   7          0.73          6.66        10.92 o                         
  -2   7   7          0.02          1.32         7.83 o                         
  -1   7   7          0.51          7.87         5.70 o                         
   0   7   7         39.80         42.33         6.60 o                         
   1   7   7        244.05        256.31         8.25 o                         
   2   7   7         91.94        103.63         5.43 o                         
   3   7   7          0.02          3.66         6.31 o                         
  -4   8   7          0.11          1.64         7.67 o                         
  -3   8   7          0.08          5.28         8.86 o                         
  -2   8   7         30.27         17.15         7.25 o                         
  -1   8   7         45.31         42.32         6.79 o                         
   0   8   7         49.14         58.43         5.46 o                         
   1   8   7         71.97         62.83         6.88 o                         
   2   8   7        187.26        190.81         8.20 o                         
   3   8   7         36.46         44.25         5.57 o                         
  -4   9   7         10.10         17.12        10.86 o                         
  -3   9   7         35.78         35.11         7.97 o                         
  -2   9   7         66.99         57.26         8.60 o                         
  -1   9   7        454.36        449.19        15.76 o                         
   0   9   7        125.56        108.16         6.36 o                         
   1   9   7        697.77        700.42         7.32 o                         
   2   9   7         38.51         45.81         5.85 o                         
   3   9   7         20.92         16.16         5.25 o                         
  -3  10   7          4.68          4.45        11.31 o                         
  -2  10   7          9.10         10.56         8.33 o                         
  -1  10   7         73.22         66.07         6.24 o                         
   0  10   7         17.46         11.41         5.51 o                         
   1  10   7          0.81          5.64         4.92 o                         
   2  10   7        204.51        190.90         4.94 o                         
   3  10   7         22.85         26.92         6.59 o                         
  -3  11   7          6.64         12.40         7.18 o                         
  -2  11   7        354.47        359.75        14.38 o                         
  -1  11   7         15.44         20.85         6.06 o                         
   0  11   7         62.81         64.28         5.24 o                         
   1  11   7         48.22         52.14         5.99 o                         
   2  11   7        290.17        285.24         6.40 o                         
   3  11   7         11.29         10.48         9.51 o                         
  -3  12   7         58.74         56.70         8.91 o                         
  -2  12   7        236.24        253.64         8.44 o                         
  -1  12   7         40.00         41.03         6.92 o                         
   0  12   7        317.88        298.48         6.48 o                         
   1  12   7          5.58         13.92         4.52 o                         
   2  12   7         45.99         52.44         4.87 o                         
   3  12   7         29.95         29.32         5.86 o                         
  -3  13   7         16.81         13.58         8.97 o                         
  -2  13   7         28.96         36.66         8.68 o                         
  -1  13   7         76.24         77.62         5.50 o                         
   0  13   7        114.49        126.67         6.42 o                         
   1  13   7        253.96        253.44         5.24 o                         
   2  13   7         32.29         42.94         5.18 o                         
   3  13   7         16.50         21.56         6.77 o                         
  -3  14   7          8.89         11.03         7.60 o                         
  -2  14   7          6.05         10.86         7.75 o                         
  -1  14   7         35.88         41.64         5.43 o                         
   0  14   7          3.93         29.60         5.37 o                         
   1  14   7         29.76         30.08         5.36 o                         
   2  14   7         18.92         20.12         6.02 o                         
   3  14   7         22.71         24.75         5.69 o                         
  -3  15   7          1.68         -1.02         6.91 o                         
  -2  15   7         17.27         24.02         6.80 o                         
  -1  15   7        951.20        994.66        13.11 o                         
   0  15   7          0.12          7.63         5.34 o                         
   1  15   7         29.91         32.35         5.96 o                         
   2  15   7          0.03         -2.69         5.59 o                         
   3  15   7          1.98          5.35         6.52 o                         
  -3  16   7          3.95          8.78         7.77 o                         
  -2  16   7          6.71          9.26         6.35 o                         
  -1  16   7         81.81         91.45         5.82 o                         
   0  16   7        149.02        144.76         5.85 o                         
   1  16   7          2.41         11.25         5.96 o                         
   2  16   7          6.52          6.58         6.12 o                         
   3  16   7          0.14          0.35         6.29 o                         
  -3  17   7         28.53         35.86         8.10 o                         
  -2  17   7         17.33         18.57         7.82 o                         
  -1  17   7         12.15         13.19         5.02 o                         
   0  17   7        196.89        189.50         9.76 o                         
   1  17   7         11.09         18.77         5.63 o                         
   2  17   7         83.71         86.22         5.82 o                         
   3  17   7          0.02          3.69         8.08 o                         
  -3  18   7         21.53         21.64         8.30 o                         
  -2  18   7         90.62        100.82         6.74 o                         
  -1  18   7          0.36          4.26         5.68 o                         
   0  18   7         14.74         23.86         5.58 o                         
   1  18   7          2.64         16.70         6.28 o                         
   2  18   7          0.75          4.05         5.73 o                         
  -2  19   7          0.25          0.63         6.04 o                         
  -1  19   7         47.33         52.11         5.93 o                         
   0  19   7          1.09         16.05         5.71 o                         
   1  19   7         83.34         81.66         5.76 o                         
   2  19   7         50.53         44.91         6.91 o                         
  -2  20   7         29.25         23.28         6.03 o                         
  -1  20   7         21.85         27.94         6.04 o                         
   0  20   7          8.91         17.81         6.84 o                         
   1  20   7         13.00         16.90         5.34 o                         
   2  20   7        122.02        100.99         6.33 o                         
  -2  21   7          1.41         10.66         7.27 o                         
  -1  21   7         23.01         29.98         5.85 o                         
   0  21   7          1.83          4.48         6.53 o                         
   1  21   7          9.07          9.80         5.48 o                         
   2  21   7          2.42          5.61         7.24 o                         
  -2  22   7          5.89          3.52         7.63 o                         
  -1  22   7          2.45          4.64         5.58 o                         
   0  22   7          1.05          1.68         5.89 o                         
   1  22   7          5.83         10.03         6.43 o                         
  -1  23   7         22.58         24.41         6.22 o                         
   0  23   7          4.45          7.04         5.73 o                         
   1  23   7         32.64         23.49         6.24 o                         
  -1  24   7         11.80         14.04         5.86 o                         
   0  24   7          4.33         -0.32         5.94 o                         
   1  24   7          1.33          5.08         6.38 o                         
   0  25   7         13.32         19.89         6.59 o                         
  -4   0   8         40.85         58.11        18.82 o                         
  -3   0   8         74.44         89.25        12.57 o                         
  -2   0   8         98.20        103.59        10.24 o                         
  -1   0   8         10.29         14.71         7.46 o                         
   0   0   8        165.04        194.47         7.53 o                         
   1   0   8         35.54         53.93         9.68 o                         
   2   0   8        278.66        291.31        12.57 o                         
   3   0   8         38.17         51.69         7.74 o                         
  -4   1   8         58.84         54.24        10.47 o                         
  -3   1   8        444.34        445.09        11.68 o                         
  -2   1   8         62.57         74.89         7.08 o                         
  -1   1   8         79.22         68.68         6.54 o                         
   0   1   8          0.09          2.94         4.72 o                         
   1   1   8        513.91        507.66         6.98 o                         
   2   1   8          9.58         17.69         4.74 o                         
   3   1   8         19.37         23.86         5.82 o                         
  -4   2   8         28.64         22.47        10.12 o                         
  -3   2   8         41.75         42.34         9.33 o                         
  -2   2   8        218.73        213.54         8.16 o                         
  -1   2   8        293.58        306.44         6.56 o                         
   0   2   8        291.25        294.86         5.76 o                         
   1   2   8         65.58         75.97         5.50 o                         
   2   2   8         50.73         51.35         5.18 o                         
   3   2   8         33.00         25.88         5.87 o                         
  -4   3   8         12.03         16.81         9.57 o                         
  -3   3   8         69.41         71.51        11.25 o                         
  -2   3   8         19.50         16.69         7.32 o                         
  -1   3   8          0.21          9.39         5.14 o                         
   0   3   8         76.39         88.42         5.27 o                         
   1   3   8          5.86         13.12         5.33 o                         
   2   3   8         87.43         88.19         6.91 o                         
   3   3   8          0.02          8.87         5.07 o                         
  -4   4   8          6.89         11.63         8.53 o                         
  -3   4   8         38.91         38.25         9.29 o                         
  -2   4   8        364.79        328.49         9.09 o                         
  -1   4   8         36.39         35.65         5.54 o                         
   0   4   8         72.88         63.62         4.76 o                         
   1   4   8        116.00        112.15         5.28 o                         
   2   4   8          0.36         -1.67         5.53 o                         
   3   4   8         23.37         13.60         5.88 o                         
  -4   5   8         19.59         14.35         9.40 o                         
  -3   5   8         34.93         35.45         9.11 o                         
  -2   5   8          4.15          9.84         6.86 o                         
  -1   5   8         65.07         64.02         6.21 o                         
   0   5   8        306.72        325.37        10.09 o                         
   1   5   8         84.87         87.03         5.20 o                         
   2   5   8         47.55         45.72         5.73 o                         
   3   5   8          3.23          5.18         5.41 o                         
  -4   6   8          0.75         -0.99         9.77 o                         
  -3   6   8         80.55         73.65         9.34 o                         
  -2   6   8         19.16         20.54         7.98 o                         
  -1   6   8        576.89        523.49        11.76 o                         
   0   6   8         58.72         59.37         5.98 o                         
   1   6   8          7.66         19.79         5.18 o                         
   2   6   8         46.55         47.91         5.84 o                         
   3   6   8         13.69         11.99         6.47 o                         
  -4   7   8          3.30          6.54         9.67 o                         
  -3   7   8         59.50         58.13        11.29 o                         
  -2   7   8         31.13         34.39         7.24 o                         
  -1   7   8        139.69        166.25         7.33 o                         
   0   7   8          6.76         23.33         5.43 o                         
   1   7   8        129.19        135.58         6.43 o                         
   2   7   8        152.69        141.50         6.07 o                         
   3   7   8        157.46        152.21         6.28 o                         
  -3   8   8         40.74         28.77        11.30 o                         
  -2   8   8         17.75         30.44         8.92 o                         
  -1   8   8        140.26        138.62         8.62 o                         
   0   8   8          0.15          8.14         5.40 o                         
   1   8   8        100.96        105.90         5.69 o                         
   2   8   8        165.58        168.23         6.88 o                         
   3   8   8          4.57         13.54         6.07 o                         
  -3   9   8         10.66         12.32        11.51 o                         
  -2   9   8          2.04         -1.04         8.27 o                         
  -1   9   8         40.32         44.76         6.32 o                         
   0   9   8        219.43        227.38         6.64 o                         
   1   9   8         73.04         86.21         6.97 o                         
   2   9   8         84.52         92.38         6.08 o                         
   3   9   8          5.24          7.53         5.64 o                         
  -3  10   8         20.92         28.80         9.60 o                         
  -2  10   8        128.39        121.60         9.12 o                         
  -1  10   8         10.15         23.31         6.64 o                         
   0  10   8          1.72          9.06         5.01 o                         
   1  10   8         26.20         45.21         6.04 o                         
   2  10   8         98.98         93.17         6.21 o                         
   3  10   8         11.50          8.55         6.15 o                         
  -3  11   8          2.42         -0.53         9.79 o                         
  -2  11   8         97.62         93.95         8.88 o                         
  -1  11   8         17.65         19.68         6.24 o                         
   0  11   8        278.08        284.07         9.75 o                         
   1  11   8        197.18        196.49         6.61 o                         
   2  11   8         16.68         22.54         6.66 o                         
   3  11   8          0.00          0.57         6.76 o                         
  -3  12   8          9.27         18.71        11.76 o                         
  -2  12   8          5.33          8.56         7.93 o                         
  -1  12   8         22.57         22.64         6.93 o                         
   0  12   8        113.99        110.58         6.00 o                         
   1  12   8        121.37        124.72         6.20 o                         
   2  12   8         17.51         25.77         6.11 o                         
   3  12   8         77.03         74.98         7.73 o                         
  -3  13   8         16.76         17.14        10.40 o                         
  -2  13   8          0.13          9.43         7.65 o                         
  -1  13   8         49.12         45.54         5.58 o                         
   0  13   8          0.94          0.97         6.27 o                         
   1  13   8        557.20        549.53         8.27 o                         
   2  13   8        113.57        101.43         5.86 o                         
   3  13   8         28.52         24.37         7.08 o                         
  -3  14   8        114.04        101.34         7.07 o                         
  -2  14   8         11.85          8.38         7.81 o                         
  -1  14   8         87.75         81.43         6.85 o                         
   0  14   8         87.98        103.49         5.66 o                         
   1  14   8         23.80         29.47         5.22 o                         
   2  14   8         21.15         29.95         5.09 o                         
   3  14   8          3.12          5.16         7.31 o                         
  -3  15   8         18.59         16.80         6.92 o                         
  -2  15   8          5.12          6.88         6.54 o                         
  -1  15   8          0.15          9.60         5.51 o                         
   0  15   8        170.79        158.36         5.28 o                         
   1  15   8          1.55          4.45         5.47 o                         
   2  15   8          8.89          8.35         4.90 o                         
   3  15   8        105.83         91.60         6.67 o                         
  -3  16   8         12.07         17.88         8.52 o                         
  -2  16   8         58.88         47.87         6.62 o                         
  -1  16   8          6.83          7.06         6.10 o                         
   0  16   8        668.62        646.98        14.15 o                         
   1  16   8         79.54         77.62         5.88 o                         
   2  16   8         51.90         62.47         5.74 o                         
  -3  17   8          1.47         -5.77        10.65 o                         
  -2  17   8          1.65          7.57         7.11 o                         
  -1  17   8        103.45        104.29         5.84 o                         
   0  17   8          0.12          5.13         5.28 o                         
   1  17   8        127.09        144.00         7.45 o                         
   2  17   8         41.54         53.08         6.25 o                         
  -2  18   8         57.70         53.30         8.39 o                         
  -1  18   8         40.75         41.39         6.52 o                         
   0  18   8          0.03          5.90         5.31 o                         
   1  18   8         28.54         33.63         5.94 o                         
   2  18   8          1.74          4.14         6.04 o                         
  -2  19   8          8.03         14.13         7.43 o                         
  -1  19   8         63.53         58.34         5.86 o                         
   0  19   8         25.59         20.36         6.34 o                         
   1  19   8         12.90         19.96         5.82 o                         
   2  19   8         81.83         80.16         6.75 o                         
  -2  20   8         18.57         24.31         6.10 o                         
  -1  20   8         39.76         35.63         6.24 o                         
   0  20   8         92.86         96.79         5.60 o                         
   1  20   8          3.79          8.05         5.81 o                         
   2  20   8         28.07         13.73         6.25 o                         
  -2  21   8          0.49         -1.99         6.73 o                         
  -1  21   8         41.02         35.68         6.66 o                         
   0  21   8          0.37          8.27         5.84 o                         
   1  21   8          0.69          2.37         6.40 o                         
  -1  22   8          5.66          0.19         6.63 o                         
   0  22   8         30.84         25.94         5.49 o                         
   1  22   8         30.86         27.24         6.34 o                         
  -1  23   8         25.55         23.22         6.06 o                         
   0  23   8         19.07         16.32         6.38 o                         
   1  23   8          4.07          1.50         7.39 o                         
   0  24   8          0.02          2.98         7.53 o                         
  -4   1   9         18.01          9.53        10.85 o                         
  -3   1   9         70.96         76.26         9.49 o                         
  -2   1   9          4.19          7.54         7.01 o                         
  -1   1   9         65.49         70.40         6.80 o                         
   0   1   9        107.91        108.06         5.59 o                         
   1   1   9        169.85        164.05         6.90 o                         
   2   1   9         35.38         34.82         5.41 o                         
   3   1   9          9.92         17.25         6.49 o                         
  -4   2   9         10.01          7.32        14.50 o                         
  -3   2   9          1.52          2.18        10.09 o                         
  -2   2   9         61.82         69.68         7.37 o                         
  -1   2   9        177.58        180.97         6.10 o                         
   0   2   9        348.59        345.90         6.60 o                         
   1   2   9        115.78        116.47         5.33 o                         
   2   2   9         14.31         18.42         5.24 o                         
   3   2   9          1.23          1.83         6.47 o                         
  -3   3   9         15.00         20.01        11.12 o                         
  -2   3   9        257.40        264.50         8.29 o                         
  -1   3   9          9.98         11.33         5.44 o                         
   0   3   9          1.60          4.42         5.71 o                         
   1   3   9        230.33        230.11         5.71 o                         
   2   3   9         14.48         19.01         5.29 o                         
   3   3   9          0.57          1.86         6.35 o                         
  -3   4   9         33.38         34.78         9.47 o                         
  -2   4   9        255.33        273.40         8.87 o                         
  -1   4   9        290.92        274.52         6.53 o                         
   0   4   9        231.60        228.39         6.05 o                         
   1   4   9        207.68        209.02         6.04 o                         
   2   4   9        195.33        193.48         8.57 o                         
   3   4   9         24.60         32.73         6.64 o                         
  -3   5   9         21.19         17.10        11.09 o                         
  -2   5   9        312.48        297.67         7.83 o                         
  -1   5   9        349.90        347.93        10.98 o                         
   0   5   9        100.69        106.69         6.19 o                         
   1   5   9         65.22         80.89         5.20 o                         
   2   5   9         88.68         87.02         6.09 o                         
   3   5   9          0.50          3.82         6.21 o                         
  -3   6   9          9.01         10.54        11.27 o                         
  -2   6   9          0.01         13.85         7.10 o                         
  -1   6   9         87.42         83.37         5.49 o                         
   0   6   9        101.45         96.79         5.74 o                         
   1   6   9         79.03         84.54         6.17 o                         
   2   6   9         14.38         12.15         5.68 o                         
   3   6   9          0.03         -2.60         6.19 o                         
  -3   7   9          3.86         11.23         9.07 o                         
  -2   7   9          2.03         11.31         6.73 o                         
  -1   7   9          0.94         -6.19         6.19 o                         
   0   7   9        324.37        299.37         8.93 o                         
   1   7   9        621.96        622.89        11.08 o                         
   2   7   9          2.34          2.70         5.75 o                         
   3   7   9         10.15         14.55         5.47 o                         
  -3   8   9          7.02         11.04         9.51 o                         
  -2   8   9         24.85         23.37         6.49 o                         
  -1   8   9        145.60        144.90         6.24 o                         
   0   8   9         36.31         40.57         5.57 o                         
   1   8   9         43.12         50.09         5.71 o                         
   2   8   9          1.16         -1.05         5.13 o                         
   3   8   9          1.23          0.65         5.55 o                         
  -3   9   9         43.32         41.71         8.68 o                         
  -2   9   9         18.21         18.57         6.48 o                         
  -1   9   9         97.28        126.64         6.75 o                         
   0   9   9        234.61        247.25         6.33 o                         
   1   9   9        274.67        249.00         6.26 o                         
   2   9   9        262.35        255.16         7.27 o                         
   3   9   9          2.68          4.62         6.35 o                         
  -3  10   9         12.00          7.78         8.49 o                         
  -2  10   9         11.32         17.51         7.35 o                         
  -1  10   9         44.43         36.37         5.86 o                         
   0  10   9         96.23         83.57         5.45 o                         
   1  10   9          1.51          6.53         6.74 o                         
   2  10   9         12.44         21.53         4.97 o                         
   3  10   9         52.98         40.48         6.92 o                         
  -3  11   9          0.34          2.87         9.70 o                         
  -2  11   9         35.28         29.14         7.60 o                         
  -1  11   9          0.54         16.41         6.45 o                         
   0  11   9         40.85         63.34         7.09 o                         
   1  11   9        164.51        179.37         6.26 o                         
   2  11   9         11.64          8.73         5.11 o                         
   3  11   9         13.79         15.84         8.61 o                         
  -3  12   9          5.91         -6.51        12.39 o                         
  -2  12   9         11.70         11.88         7.50 o                         
  -1  12   9        205.49        217.90         7.31 o                         
   0  12   9        102.95         92.56         6.55 o                         
   1  12   9         74.69         74.67         8.40 o                         
   2  12   9         55.27         55.15         6.47 o                         
   3  12   9          4.04          7.90         7.87 o                         
  -3  13   9          6.32         -6.70        10.08 o                         
  -2  13   9         23.81         15.78         9.21 o                         
  -1  13   9         62.09         63.04         7.60 o                         
   0  13   9        133.59        140.90         6.92 o                         
   1  13   9         21.33         25.36         8.41 o                         
   2  13   9        141.86        126.94         6.83 o                         
   3  13   9         15.75         17.83         6.72 o                         
  -3  14   9          2.75          9.57         8.48 o                         
  -2  14   9         30.70         29.33         7.85 o                         
  -1  14   9          0.57          5.80         6.05 o                         
   0  14   9         21.92         30.24         6.43 o                         
   1  14   9         13.66         18.77         5.60 o                         
   2  14   9          9.38          7.49         6.43 o                         
   3  14   9          4.06         -1.06        12.77 o                         
  -3  15   9         40.52         37.45        11.30 o                         
  -2  15   9         36.57         32.74         8.00 o                         
  -1  15   9          7.43          6.01         6.12 o                         
   0  15   9        189.19        198.10         6.28 o                         
   1  15   9        309.93        326.62         6.54 o                         
   2  15   9          0.30         -4.19         6.44 o                         
  -2  16   9          0.37          1.53         7.12 o                         
  -1  16   9         83.52         79.59         6.47 o                         
   0  16   9         45.15         56.40         6.25 o                         
   1  16   9          0.03         -0.34         5.08 o                         
   2  16   9         97.60         96.73         6.39 o                         
  -2  17   9         10.10          7.84         6.87 o                         
  -1  17   9          3.31          5.01         5.89 o                         
   0  17   9          1.20         12.18         5.12 o                         
   1  17   9          0.63         -1.63         4.88 o                         
   2  17   9         40.45         29.09         6.43 o                         
  -2  18   9         62.50         57.06         6.96 o                         
  -1  18   9         69.30         70.92         6.44 o                         
   0  18   9          5.55          8.48         6.48 o                         
   1  18   9          8.36          2.21         5.76 o                         
   2  18   9        137.11        125.67         6.89 o                         
  -2  19   9        180.53        156.81         8.51 o                         
  -1  19   9        114.66         98.46         7.03 o                         
   0  19   9          0.41         -2.17         5.64 o                         
   1  19   9          4.10          4.58         5.84 o                         
   2  19   9          5.56         15.50         6.88 o                         
  -2  20   9          0.71          5.75         8.05 o                         
  -1  20   9         16.16         16.27         7.11 o                         
   0  20   9          1.52          8.39         6.17 o                         
   1  20   9          4.41          6.25         7.00 o                         
  -1  21   9         62.62         60.95         6.57 o                         
   0  21   9         19.90         22.37         6.50 o                         
   1  21   9         32.05         24.75         6.50 o                         
  -1  22   9         15.33          9.96         5.81 o                         
   0  22   9         10.21          6.71         6.29 o                         
   1  22   9         28.30         21.39         6.22 o                         
   0  23   9         17.83         22.87         6.54 o                         
  -3   0  10          3.88         12.40        13.99 o                         
  -2   0  10         58.92         62.73        10.95 o                         
  -1   0  10        306.48        299.51         9.56 o                         
   0   0  10        117.99        115.50         6.91 o                         
   1   0  10          7.29         14.18         9.61 o                         
   2   0  10          1.88         -3.50         7.00 o                         
   3   0  10        206.52        172.05         9.05 o                         
  -3   1  10         61.79         59.73         8.83 o                         
  -2   1  10        693.71        662.44        21.86 o                         
  -1   1  10        242.42        266.31         6.71 o                         
   0   1  10        188.02        178.13         6.10 o                         
   1   1  10         17.10         17.15         5.11 o                         
   2   1  10         49.93         54.48         5.51 o                         
   3   1  10         19.82         22.05         6.87 o                         
  -3   2  10         58.60         68.07        10.33 o                         
  -2   2  10        514.30        515.12        12.94 o                         
  -1   2  10          1.75          9.22         5.23 o                         
   0   2  10         21.41         27.57         6.89 o                         
   1   2  10         15.77         21.02         5.96 o                         
   2   2  10         12.02         24.30         5.81 o                         
   3   2  10         12.54          8.96         6.79 o                         
  -3   3  10          5.42         12.63         9.94 o                         
  -2   3  10         16.71          6.55         7.40 o                         
  -1   3  10        238.37        226.62         9.01 o                         
   0   3  10        117.34        123.48         6.53 o                         
   1   3  10          6.98         12.97         5.48 o                         
   2   3  10        160.67        167.69         7.30 o                         
   3   3  10          3.69          4.75         6.73 o                         
  -3   4  10         25.99         29.85        11.68 o                         
  -2   4  10         92.62         82.29         7.30 o                         
  -1   4  10        462.70        452.60        13.84 o                         
   0   4  10         25.30         29.39         5.16 o                         
   1   4  10         23.55         17.02         5.16 o                         
   2   4  10         24.51         30.34         6.46 o                         
   3   4  10          0.03          5.25         7.40 o                         
  -3   5  10         11.13         10.52         9.15 o                         
  -2   5  10        115.79        115.46         7.17 o                         
  -1   5  10        163.19        181.73         6.90 o                         
   0   5  10          2.63         13.56         5.16 o                         
   1   5  10         13.38         20.45         5.62 o                         
   2   5  10         57.78         68.31         7.39 o                         
   3   5  10         36.06         32.97         6.05 o                         
  -3   6  10         95.66         77.41        10.09 o                         
  -2   6  10         15.27         18.05         6.74 o                         
  -1   6  10         81.97         68.74         6.56 o                         
   0   6  10        266.09        249.05         6.03 o                         
   1   6  10          0.12          5.44         5.04 o                         
   2   6  10         17.55         27.62         6.54 o                         
   3   6  10          0.00          0.09         6.44 o                         
  -3   7  10         11.31         19.46        11.86 o                         
  -2   7  10         46.91         36.40         7.37 o                         
  -1   7  10         43.31         42.82         6.47 o                         
   0   7  10          0.05         13.85         5.11 o                         
   1   7  10        276.54        292.01        12.60 o                         
   2   7  10         99.19        104.23         6.92 o                         
   3   7  10         22.99         39.89         9.36 o                         
  -3   8  10         11.18         18.69        11.76 o                         
  -2   8  10         42.70         42.79         7.46 o                         
  -1   8  10        105.63        104.51         7.48 o                         
   0   8  10          3.04          6.17         5.59 o                         
   1   8  10         56.90         59.75         6.14 o                         
   2   8  10         11.02         18.37         6.87 o                         
   3   8  10         46.65         41.33         8.91 o                         
  -3   9  10         23.06         25.06        11.88 o                         
  -2   9  10          0.02          2.13         6.20 o                         
  -1   9  10          4.42         10.08         5.86 o                         
   0   9  10         28.01         34.98         5.45 o                         
   1   9  10          0.09          9.81         5.39 o                         
   2   9  10          0.00          4.93         6.67 o                         
   3   9  10         52.18         43.30         6.73 o                         
  -3  10  10         12.18         10.67         9.94 o                         
  -2  10  10          1.10          9.55         7.44 o                         
  -1  10  10         66.52         75.69         7.63 o                         
   0  10  10        269.06        288.25         6.32 o                         
   1  10  10          2.56          8.85         6.00 o                         
   2  10  10        164.61        154.21         6.13 o                         
   3  10  10         27.50         18.64         6.64 o                         
  -3  11  10         33.97         24.08        12.64 o                         
  -2  11  10          0.75         -6.02         6.85 o                         
  -1  11  10         41.54         55.19         6.20 o                         
   0  11  10         20.30         25.18         7.22 o                         
   1  11  10         87.29         85.69         5.45 o                         
   2  11  10         46.23         45.41         5.22 o                         
   3  11  10          0.57          1.29         7.21 o                         
  -3  12  10          4.31          3.00        12.91 o                         
  -2  12  10          9.16          4.38         6.77 o                         
  -1  12  10        115.10        117.28         7.81 o                         
   0  12  10         85.69         94.00         7.44 o                         
   1  12  10         16.05         26.71         6.06 o                         
   2  12  10          0.43         11.34         5.00 o                         
  -3  13  10          2.48         -0.54         9.09 o                         
  -2  13  10          2.04         -0.37         7.15 o                         
  -1  13  10          0.25          7.54         5.71 o                         
   0  13  10         11.98         13.99         6.08 o                         
   1  13  10        106.22        105.17         6.94 o                         
   2  13  10        141.87        132.16         5.83 o                         
  -3  14  10          0.04          9.10        18.09 o                         
  -2  14  10         21.24         21.80         8.15 o                         
  -1  14  10         10.21          5.80         6.31 o                         
   0  14  10         98.68         76.53         5.90 o                         
   1  14  10          3.68          2.94         7.35 o                         
   2  14  10         23.83         26.58         5.56 o                         
  -2  15  10        104.87         92.01         8.74 o                         
  -1  15  10         83.84         73.55         6.24 o                         
   0  15  10          0.29         -1.90         6.81 o                         
   1  15  10         58.24         63.25         7.25 o                         
   2  15  10          1.31          3.05         6.38 o                         
  -2  16  10          2.61          7.85         8.47 o                         
  -1  16  10          2.72          2.66         6.04 o                         
   0  16  10          5.03          8.48         6.24 o                         
   1  16  10        162.15        148.83        11.64 o                         
   2  16  10          7.08          7.25         6.64 o                         
  -2  17  10         16.68         15.50         7.76 o                         
  -1  17  10         43.39         38.87         6.38 o                         
   0  17  10        228.19        225.14         6.82 o                         
   1  17  10          3.07          7.90         7.42 o                         
   2  17  10          0.79          5.24         6.71 o                         
  -2  18  10         16.91         13.80         7.18 o                         
  -1  18  10          3.46          8.59         6.42 o                         
   0  18  10         27.77         12.76         6.72 o                         
   1  18  10         16.98         20.85         6.34 o                         
   2  18  10          1.63         -1.60        12.79 o                         
  -2  19  10          0.93          5.23         8.63 o                         
  -1  19  10         50.63         56.31         6.78 o                         
   0  19  10         39.94         37.03         6.47 o                         
   1  19  10          8.50          8.32         5.81 o                         
  -1  20  10         31.12         28.52         7.27 o                         
   0  20  10          0.10          1.93         7.68 o                         
   1  20  10         35.81         30.21         7.28 o                         
  -1  21  10          5.39         11.46         6.95 o                         
   0  21  10          0.01          7.16         6.73 o                         
   1  21  10         25.88         22.92         6.23 o                         
   0  22  10          0.63          5.47         7.56 o                         
  -3   1  11         90.87         99.12         9.36 o                         
  -2   1  11         35.76         48.84         6.93 o                         
  -1   1  11        146.49        152.92         6.34 o                         
   0   1  11          1.75          6.18         5.66 o                         
   1   1  11         71.99         75.90         8.35 o                         
   2   1  11         84.81         71.81         6.71 o                         
   3   1  11          0.02         -0.08         7.66 o                         
  -3   2  11         14.55         15.05         9.35 o                         
  -2   2  11         31.17         39.03         6.30 o                         
  -1   2  11        485.16        489.77         7.93 o                         
   0   2  11          8.71          6.11         6.86 o                         
   1   2  11          3.42         11.75         6.20 o                         
   2   2  11          0.33          6.75         7.30 o                         
   3   2  11          2.46          3.95         6.53 o                         
  -3   3  11         15.43         14.02         9.55 o                         
  -2   3  11         11.74         12.77         7.64 o                         
  -1   3  11         98.29        101.76         6.80 o                         
   0   3  11         26.40         35.73         6.33 o                         
   1   3  11          0.27          1.49         4.87 o                         
   2   3  11         47.25         51.88         6.89 o                         
   3   3  11          6.59          8.71         7.07 o                         
  -3   4  11          4.88          8.72        11.85 o                         
  -2   4  11         29.13         35.26         7.70 o                         
  -1   4  11         21.89         23.98         5.56 o                         
   0   4  11        858.05        820.63        10.67 o                         
   1   4  11        131.86        125.05         5.35 o                         
   2   4  11         23.41         21.09         6.62 o                         
   3   4  11          1.53         13.46         7.77 o                         
  -3   5  11         88.54         85.66        12.27 o                         
  -2   5  11         57.10         62.87        11.81 o                         
  -1   5  11        177.21        182.90         6.58 o                         
   0   5  11        310.93        304.88         6.63 o                         
   1   5  11         30.90         40.62         5.97 o                         
   2   5  11         20.16         18.19         7.45 o                         
   3   5  11         24.79         25.42         7.14 o                         
  -3   6  11         10.32         19.52        12.11 o                         
  -2   6  11          2.49          5.13         7.67 o                         
  -1   6  11          0.32         10.52         6.50 o                         
   0   6  11         27.92         38.41         5.37 o                         
   1   6  11          3.26          3.40         5.81 o                         
   2   6  11          1.60          5.97         5.31 o                         
   3   6  11          2.28          4.65         6.77 o                         
  -3   7  11          2.73          7.37        12.16 o                         
  -2   7  11         40.31         46.12         8.03 o                         
  -1   7  11         25.45         33.31         6.06 o                         
   0   7  11          7.73          8.27         6.33 o                         
   1   7  11        244.67        240.98         5.67 o                         
   2   7  11         57.55         53.80         6.42 o                         
   3   7  11         26.18         27.59         7.37 o                         
  -3   8  11          2.89          4.55        10.12 o                         
  -2   8  11         81.55         64.51         7.35 o                         
  -1   8  11         38.38         37.96         7.46 o                         
   0   8  11         81.62         75.11         6.65 o                         
   1   8  11         35.65         41.70         5.76 o                         
   2   8  11          1.68          4.56         5.87 o                         
   3   8  11          2.47          0.70         6.84 o                         
  -3   9  11          7.22         -0.17        10.30 o                         
  -2   9  11         95.31         93.26         9.04 o                         
  -1   9  11          5.52          8.08         5.26 o                         
   0   9  11         12.09         22.63         5.95 o                         
   1   9  11        106.71        106.91         6.24 o                         
   2   9  11          6.82         15.92         5.94 o                         
  -3  10  11          0.02          0.07        12.82 o                         
  -2  10  11          5.26          9.54         8.77 o                         
  -1  10  11          0.04          3.97         5.96 o                         
   0  10  11         10.99         13.25         6.50 o                         
   1  10  11         51.17         57.37         6.25 o                         
   2  10  11          2.76          1.67         6.60 o                         
  -3  11  11         14.17          9.23        13.04 o                         
  -2  11  11          0.02          3.40         8.88 o                         
  -1  11  11          0.36         -1.25         5.75 o                         
   0  11  11        174.15        183.50         6.87 o                         
   1  11  11          3.08          1.08         5.41 o                         
   2  11  11          4.87          1.29         7.33 o                         
  -3  12  11          0.02          4.79        18.60 o                         
  -2  12  11         76.86         70.16         9.37 o                         
  -1  12  11         16.56         19.10         6.32 o                         
   0  12  11          0.01          0.03         5.67 o                         
   1  12  11         13.42         25.55         5.81 o                         
   2  12  11        105.00         87.28         6.11 o                         
  -2  13  11          2.69          8.05         7.84 o                         
  -1  13  11          6.46         13.33         6.52 o                         
   0  13  11          9.87         15.24         5.70 o                         
   1  13  11        152.57        158.52         8.13 o                         
   2  13  11          4.77          9.68         6.00 o                         
  -2  14  11         12.05         11.51         8.31 o                         
  -1  14  11         38.07         37.49         6.59 o                         
   0  14  11          4.53          9.49         6.89 o                         
   1  14  11         71.75         83.97         7.53 o                         
   2  14  11          7.26          9.88         6.96 o                         
  -2  15  11          7.22         16.28         9.60 o                         
  -1  15  11          0.21          0.02         6.14 o                         
   0  15  11          3.16         11.83         6.48 o                         
   1  15  11         17.05         28.27         6.21 o                         
   2  15  11         96.83         88.33         6.48 o                         
  -2  16  11          0.02          4.10         8.61 o                         
  -1  16  11         61.03         54.44         7.11 o                         
   0  16  11          3.32         11.07         7.10 o                         
   1  16  11          9.58          7.50         5.63 o                         
   2  16  11          3.88          3.36         6.77 o                         
  -2  17  11         41.26         32.60         8.21 o                         
  -1  17  11          0.33         -1.68         8.73 o                         
   0  17  11          0.40          2.89         6.17 o                         
   1  17  11          0.01         -1.90         6.45 o                         
  -1  18  11          3.93          4.43         6.23 o                         
   0  18  11         19.07         22.55         7.00 o                         
   1  18  11         36.72         22.35         7.23 o                         
  -1  19  11        114.01         85.41        13.56 o                         
   0  19  11         43.17         24.31         6.18 o                         
   1  19  11          2.14          1.68         7.61 o                         
  -1  20  11          0.59          3.84         6.78 o                         
   0  20  11          2.22          3.52         6.32 o                         
  -3   0  12         11.62          9.69        13.54 o                         
  -2   0  12        103.73        123.44        11.47 o                         
  -1   0  12         14.50         27.41        10.76 o                         
   0   0  12         79.94         90.88        10.06 o                         
   1   0  12         88.42        112.19        12.73 o                         
   2   0  12        102.05        105.90        11.77 o                         
   3   0  12         60.08         42.29        10.67 o                         
  -3   1  12         73.34         65.11        10.03 o                         
  -2   1  12         65.83         64.31         7.30 o                         
  -1   1  12        326.15        310.12         7.67 o                         
   0   1  12         12.11         21.14         7.25 o                         
   1   1  12          5.18          7.58         6.35 o                         
   2   1  12          0.87          7.63         5.81 o                         
   3   1  12         13.20         14.66         7.39 o                         
  -3   2  12         33.05         32.11         9.80 o                         
  -2   2  12        218.86        213.78         7.91 o                         
  -1   2  12        453.17        437.15         7.12 o                         
   0   2  12         94.99        100.96         7.60 o                         
   1   2  12          2.23          8.03         5.35 o                         
   2   2  12         10.35         17.74         5.94 o                         
   3   2  12          3.55          2.52         7.39 o                         
  -3   3  12         19.62         21.11         9.99 o                         
  -2   3  12         10.00          8.13         7.07 o                         
  -1   3  12         76.97         71.54         6.94 o                         
   0   3  12          6.47         24.63         5.96 o                         
   1   3  12          6.31          4.03         5.10 o                         
   2   3  12          0.00          3.75         6.24 o                         
  -3   4  12          3.23          4.44        10.71 o                         
  -2   4  12         25.39         26.68         6.54 o                         
  -1   4  12         31.76         37.51         7.40 o                         
   0   4  12        140.81        137.96         6.46 o                         
   1   4  12        104.50         96.64         6.09 o                         
   2   4  12          1.45          2.96         5.90 o                         
  -3   5  12          0.49          5.08        12.25 o                         
  -2   5  12          6.93         10.50         7.03 o                         
  -1   5  12        182.16        176.05         7.23 o                         
   0   5  12         40.80         48.32         5.26 o                         
   1   5  12         44.94         61.69         6.63 o                         
   2   5  12          4.01         13.00         7.00 o                         
  -3   6  12         26.95         29.54        12.90 o                         
  -2   6  12          1.04          3.55         7.18 o                         
  -1   6  12         78.74         80.12         7.86 o                         
   0   6  12        204.48        193.69         6.15 o                         
   1   6  12          4.52         15.33         6.53 o                         
   2   6  12          5.01          2.12         7.08 o                         
  -3   7  12          0.87          7.95        15.83 o                         
  -2   7  12         10.93         11.04         7.24 o                         
  -1   7  12         48.74         52.42         7.41 o                         
   0   7  12         69.19         62.51         5.80 o                         
   1   7  12         23.41         25.92         6.23 o                         
   2   7  12         22.46         30.96         6.64 o                         
  -3   8  12          0.33          0.76         8.93 o                         
  -2   8  12         27.98         30.09         8.24 o                         
  -1   8  12          1.49          5.53         6.09 o                         
   0   8  12        101.17         97.81         6.33 o                         
   1   8  12         13.67         17.77         6.19 o                         
   2   8  12         17.74         18.23         6.65 o                         
  -2   9  12          2.67          2.74         7.50 o                         
  -1   9  12         98.86         99.54         7.98 o                         
   0   9  12         34.69         47.49         6.33 o                         
   1   9  12         15.26         16.56         6.21 o                         
   2   9  12         23.30         33.38         6.38 o                         
  -2  10  12          1.62          1.69         7.78 o                         
  -1  10  12          7.90         10.86         6.29 o                         
   0  10  12         32.39         35.16         6.87 o                         
   1  10  12         34.97         39.02         7.56 o                         
   2  10  12          9.00         19.79         7.07 o                         
  -2  11  12          9.97          6.13         8.01 o                         
  -1  11  12         19.68         20.42         6.03 o                         
   0  11  12         40.74         40.76         6.07 o                         
   1  11  12         10.39         14.60         6.49 o                         
   2  11  12         38.19         31.41         8.73 o                         
  -2  12  12         28.29         25.39         8.09 o                         
  -1  12  12          2.36          7.55         6.76 o                         
   0  12  12         31.87         29.88         7.80 o                         
   1  12  12         12.59         11.56         6.56 o                         
   2  12  12          0.55          1.48         6.74 o                         
  -2  13  12         49.25         35.94         7.94 o                         
  -1  13  12         38.65         50.31         7.34 o                         
   0  13  12         11.71         10.86         6.09 o                         
   1  13  12          0.33         14.02         7.33 o                         
   2  13  12         10.57         10.80         6.67 o                         
  -2  14  12          4.91         11.73         9.50 o                         
  -1  14  12         27.74         22.25         7.49 o                         
   0  14  12         49.32         44.80         6.44 o                         
   1  14  12          6.60          6.82         7.51 o                         
   2  14  12         11.16          8.74         7.52 o                         
  -2  15  12          7.80         13.20        10.08 o                         
  -1  15  12         77.34         73.61         7.87 o                         
   0  15  12          7.34         13.37         6.26 o                         
   1  15  12          0.32          7.10         6.51 o                         
  -1  16  12          4.78          8.83         7.19 o                         
   0  16  12          8.03         11.78         6.44 o                         
   1  16  12         31.37         25.13         6.24 o                         
  -1  17  12         12.27         11.18         9.04 o                         
   0  17  12         29.15         26.83         7.75 o                         
   1  17  12         11.93          9.82         7.43 o                         
  -1  18  12          4.02          6.17         6.52 o                         
   0  18  12          0.26         -1.23         6.26 o                         
   0  19  12          1.65          1.55         6.87 o                         
  -3   1  13         41.62         30.03        10.92 o                         
  -2   1  13         24.92         25.64         8.19 o                         
  -1   1  13         19.99         21.12         7.68 o                         
   0   1  13         70.34         73.57         7.67 o                         
   1   1  13         17.18         21.65         7.18 o                         
   2   1  13          6.27          7.11         6.62 o                         
  -3   2  13          0.09          2.84         9.53 o                         
  -2   2  13         24.14         26.43         7.28 o                         
  -1   2  13          0.11          1.89         8.90 o                         
   0   2  13        134.49        128.31         7.00 o                         
   1   2  13         20.90         32.79         8.14 o                         
   2   2  13          0.78          8.38         6.68 o                         
  -3   3  13         20.98         17.10        12.30 o                         
  -2   3  13          0.03          3.64         7.32 o                         
  -1   3  13          3.74          2.99         6.23 o                         
   0   3  13        112.16        114.65         5.88 o                         
   1   3  13         41.07         38.12         6.09 o                         
   2   3  13         22.72         16.04         6.80 o                         
  -2   4  13          5.92         14.95         7.48 o                         
  -1   4  13         47.61         47.84         6.35 o                         
   0   4  13         33.69         34.38         5.66 o                         
   1   4  13        185.31        172.55         6.24 o                         
   2   4  13          4.54          5.51         6.23 o                         
  -2   5  13         55.04         52.43         7.74 o                         
  -1   5  13         11.88         13.74         6.16 o                         
   0   5  13          8.33          8.83         5.74 o                         
   1   5  13          4.16          4.75         5.78 o                         
   2   5  13         54.05         48.73         7.62 o                         
  -2   6  13         24.84         30.40         7.69 o                         
  -1   6  13         38.87         36.38         7.03 o                         
   0   6  13         35.76         35.44         6.74 o                         
   1   6  13         35.26         42.22         6.38 o                         
   2   6  13          0.01          0.59         8.40 o                         
  -2   7  13         13.54         18.87         8.61 o                         
  -1   7  13          8.43         14.16         6.48 o                         
   0   7  13         24.32         24.07         6.88 o                         
   1   7  13         64.68         68.68         6.07 o                         
   2   7  13          3.07         -6.35         8.45 o                         
  -2   8  13          3.89          1.13         7.69 o                         
  -1   8  13          1.72          3.59         7.10 o                         
   0   8  13         33.45         36.56         5.98 o                         
   1   8  13         53.89         43.65         6.02 o                         
   2   8  13         13.16         14.71         6.38 o                         
  -2   9  13         20.23         29.73         8.72 o                         
  -1   9  13        158.20        164.67         6.73 o                         
   0   9  13          5.14         11.05         7.83 o                         
   1   9  13          1.70          2.12         5.65 o                         
   2   9  13          1.48          9.20         6.72 o                         
  -2  10  13          1.79          2.02         8.74 o                         
  -1  10  13          0.22          1.41         6.64 o                         
   0  10  13          8.09         13.51         6.13 o                         
   1  10  13          2.14          4.28         6.61 o                         
   2  10  13         22.35         19.10         6.90 o                         
  -2  11  13          0.12          7.55         8.05 o                         
  -1  11  13          1.99          3.94         5.81 o                         
   0  11  13         17.68         16.68         6.36 o                         
   1  11  13         45.35         50.73         6.84 o                         
   2  11  13          8.40          8.74         6.93 o                         
  -2  12  13         42.13         43.61         8.88 o                         
  -1  12  13          3.10         -3.11         8.40 o                         
   0  12  13          0.47          1.78         6.83 o                         
   1  12  13          1.26          0.92         6.87 o                         
  -2  13  13          7.83          8.18         8.33 o                         
  -1  13  13         11.39         18.86         7.03 o                         
   0  13  13          2.10          0.64         6.95 o                         
   1  13  13         12.47          6.34         7.75 o                         
  -1  14  13         26.53         31.07         6.72 o                         
   0  14  13          1.09          3.47         7.19 o                         
   1  14  13          0.12          1.91         7.92 o                         
  -1  15  13          8.96          1.58         8.09 o                         
   0  15  13          8.05          9.14         6.61 o                         
   1  15  13         96.28         83.57         6.68 o                         
  -1  16  13          0.45          8.02         9.20 o                         
   0  16  13         48.83         51.39         7.54 o                         
   0  17  13          0.96         11.91         7.05 o                         
  -2   0  14         16.48         10.81         9.92 o                         
  -1   0  14         15.95         16.77         9.20 o                         
   0   0  14        165.59        167.45        11.94 o                         
   1   0  14          3.52          5.37         9.39 o                         
   2   0  14         11.69         10.83         9.93 o                         
  -2   1  14         33.20         37.16         7.91 o                         
  -1   1  14          0.63          3.28         8.16 o                         
   0   1  14        132.81        110.00         7.32 o                         
   1   1  14          0.03          9.99         6.97 o                         
   2   1  14          0.05          2.27         6.96 o                         
  -2   2  14         41.19         38.01        10.11 o                         
  -1   2  14          1.62         -1.10         8.14 o                         
   0   2  14         26.66         39.49         7.08 o                         
   1   2  14         68.58         65.36         8.30 o                         
   2   2  14          4.62          8.54         6.94 o                         
  -2   3  14          9.68          3.32         7.75 o                         
  -1   3  14          1.51          4.22         6.55 o                         
   0   3  14         25.77         33.29         6.45 o                         
   1   3  14         11.14         13.96         8.12 o                         
   2   3  14          2.02          9.83         7.17 o                         
  -2   4  14          0.10          1.90         7.87 o                         
  -1   4  14          3.18          4.73         7.24 o                         
   0   4  14         35.72         38.26         6.04 o                         
   1   4  14        186.42        189.68        10.58 o                         
   2   4  14          0.69          2.95         7.11 o                         
  -2   5  14          8.05         16.05         7.18 o                         
  -1   5  14         29.60         36.12         8.23 o                         
   0   5  14         34.74         38.48         7.79 o                         
   1   5  14         20.92         29.30         6.61 o                         
   2   5  14         18.83         22.44         7.30 o                         
  -2   6  14         33.48         28.22         8.07 o                         
  -1   6  14          1.84          3.43         5.90 o                         
   0   6  14         28.57         27.48         7.36 o                         
   1   6  14         41.36         39.22         6.77 o                         
   2   6  14         66.47         63.29         8.21 o                         
  -2   7  14          7.70          5.13         7.91 o                         
  -1   7  14          1.60          5.20         6.84 o                         
   0   7  14          0.38          3.27         5.63 o                         
   1   7  14          5.62         -0.90         6.21 o                         
   2   7  14         60.01         68.70        18.48 o                         
  -2   8  14          4.14          1.47         7.36 o                         
  -1   8  14          0.96          5.48         6.37 o                         
   0   8  14         47.77         51.44         6.78 o                         
   1   8  14         35.63         37.02         6.45 o                         
  -2   9  14          0.23          1.46         8.20 o                         
  -1   9  14          0.28          4.28         6.98 o                         
   0   9  14         16.28         18.54         7.95 o                         
   1   9  14          1.50         -3.33         6.89 o                         
  -2  10  14         44.44         41.74         8.65 o                         
  -1  10  14         74.85         89.43        10.62 o                         
   0  10  14         35.89         40.71         6.97 o                         
   1  10  14         11.81          7.24         7.06 o                         
  -1  11  14         25.90         22.84         9.61 o                         
   0  11  14          8.45          5.97         6.62 o                         
   1  11  14         10.55         12.01         7.92 o                         
  -1  12  14         41.17         36.21         7.42 o                         
   0  12  14         15.92         11.18         7.90 o                         
   1  12  14          0.24          3.20         9.02 o                         
  -1  13  14          1.03          1.95         9.21 o                         
   0  13  14          0.21          5.64         7.28 o                         
   1  13  14          0.02          3.67        19.77 o                         
  -1  14  14         11.29         11.59        18.59 o                         
   0  14  14         15.96         14.27         7.49 o                         
  -2   1  15         10.91         12.91        10.68 o                         
  -1   1  15         47.50         39.10         7.77 o                         
   0   1  15         45.35         45.26         6.91 o                         
   1   1  15          0.16         -3.88         8.56 o                         
  -2   2  15          3.08          2.49         9.23 o                         
  -1   2  15          9.51         11.60         7.60 o                         
   0   2  15          1.31          2.55         7.47 o                         
   1   2  15          9.96          8.74         6.36 o                         
  -2   3  15          3.35          2.18         8.19 o                         
  -1   3  15          8.84         10.90         7.01 o                         
   0   3  15          6.84         12.14         5.90 o                         
   1   3  15         56.59         46.43         7.88 o                         
  -2   4  15          2.58          2.08         7.61 o                         
  -1   4  15          0.94          1.26         7.58 o                         
   0   4  15         41.07         47.53         6.93 o                         
   1   4  15         56.59         60.20         7.89 o                         
  -2   5  15         16.07         16.98        18.80 o                         
  -1   5  15          0.93         10.65         7.74 o                         
   0   5  15          1.87          2.42         6.32 o                         
   1   5  15          1.25          3.60         6.59 o                         
  -1   6  15         12.64         17.93         7.18 o                         
   0   6  15         21.44         24.58         6.90 o                         
   1   6  15          2.77          0.56         7.04 o                         
  -1   7  15         10.13         12.35         7.88 o                         
   0   7  15         15.85         19.87         7.83 o                         
   1   7  15         25.27         15.26         8.11 o                         
  -1   8  15          0.54          6.30         7.41 o                         
   0   8  15          0.08          2.19         6.56 o                         
   1   8  15         10.92         -3.21         8.08 o                         
  -1   9  15          1.45         -4.21         7.37 o                         
   0   9  15          2.34          8.92         8.85 o                         
   1   9  15         21.01         16.04         6.57 o                         
  -1  10  15         11.14         11.20         8.33 o                         
   0  10  15          1.12          0.20         7.30 o                         
   0  11  15         85.36         81.47         8.39 o                         
  -1   0  16         20.73         23.45        18.43 o                         
   0   0  16          0.15          0.85         8.73 o                         
   1   0  16         16.44         18.86        12.65 o                         
  -1   1  16         22.27         20.86         7.48 o                         
   0   1  16          4.97          7.18         8.90 o                         
   1   1  16         49.81         46.59        18.36 o                         
  -1   2  16          0.04          2.42         8.10 o                         
   0   2  16          0.11          6.65         7.37 o                         
  -1   3  16         15.22         14.59         8.21 o                         
   0   3  16          0.04          2.22         7.14 o                         
  -1   4  16         55.66         43.88         6.65 o                         
   0   4  16          2.18          1.65         7.33 o                         
  -1   5  16          1.69         -2.83         7.62 o                         
   0   5  16          1.34         -4.82         6.47 o                         
  -1   6  16          2.90         12.91        18.00 o                         
   0   6  16          6.66         18.63         8.01 o                         
   0   7  16         26.42         17.83         8.22 o                         
                                                                                
